# Supplementary material for: Identification of novel GLI1 target genes and regulatory circuits in human cancer cells
Source: Mol Oncol. 2018 Aug 30;12(10):1718–34. doi: 10.1002/1878-0261.12366 (PMC6166001; doi:10.1002/1878-0261.12366)
Supplement: Supplementary file 2 — Table S1. RT‐qPCR primer sequences. [file MOL2-12-1718-s002.xlsx]

## Sheet: Supplementary Table S1
Supplementary Table S1. RT-qPCR primer sequences
Gene	Forward primer	Reverse primer
CD248	5’-CTGCAAGATGAGGCGGGCCA	5’-TCCCTCAGGCTGCTTCACGC
DNMT3B	5'-CCCCGGAGATCAGAGGCCGA	5'-CCGTCGCCATCGCCTGTCAA
ENC1	5’-AGTCGCCACTGCTGAGTGGAA	5’-AGGTGAGTGAGGACGCTGTCA
ETV6	5'-GCCGTGGAGCCTTTCTGGGT	5'-TGCTACACTGAGCAGGAGTCTCA
FOXS1	5’-CTGGTGAGCCAAGGACAACCACA	5’-AAATCCCAAGAGGCCCTGCTTCC
GALNTL2	5’-GCACTGGGACTTCCAGGAGAATGG	5’-CCATCACACGGACGCAGGTACA
GLI1	5’-CAGCTACATCAACTCCGGCCAATAGGG	5’-TGCTGCGGCGTTCAAGAGAGACTG
GLI2	5’-GACATGCGACACCAGGAAGGAAGGT	5’-GCCGGATCAAGGAGATGTCAGAGATG
HES1	5’-GCTGAAGCCGGCTCGGTACT	5’-GCTCGCGGCATTCCAAGCTG
HHIP	5’-TTTTACACTTGCCGAGGCCATATTCCA	5’-AGCACAACCCACCATCTTTTCTTGCAT
HSPA12A	5’-GACGCGGACAGAGACCCGCAC	5’-GATGTGGGAGCCGTTTCTCGGG
KIF26A	5’-ACCCTCCGGGATCCTTGCCT	5’-GTGCATGGCCTCCCGTGTGA
LEF1	5’-GCTGCCTACATCTGAAACATGGTGG	5’-TCCAGAAGAGGTCCTGGGGTCG
LOC100507346	5’-AACCAAGGGACAGCCCCGTTA	5’-TGGCTTTTACCTGCTGGGTGG
MAP1LC3B2	5'-ACGGACACAGCATGGTCAGCG	5'-CGTCTCCTGGGAGGCACAGAC
MEOX1	5’-AGCGCCAGGTCAAAGTGTGGTT	5’-CATTGGGGGAGATGGGCTGACC
MMP11	5’-GCACCCGGCGTGTAGACAGT	5’-GGCATAGCCATCAGCATCCTGGAA
NDRG1	5'-GGTAAGCCCGCGCCCTCTTC	5'-CGGGGCTACAAAGGGCGGTC
PLAT	5’-TCGTTTCGCCCAGCCAGGAAA	5’-CCACCCGGTTGCTTCTGAGC
PPAP2B	5’-CGCCTGCGTCCTCACTTCTTGA	5’-AGGACTTCCTGGCTTCCTGGACT
PRDM16	5’-TGGACCCCATCTACAGCAGGGT	5’-GGCTGACATCTGGGGGTGGAAG
PRR5	5'-TTTACTGCGTCCCGTCCCGC	5'-GGCCGAGCAAGGAAGGCTGA
PTCH1	5’-AATGGGTCCACGACAAAGCCGACTA	5’-TCCCGCAAGCCGTTGAGGTAGAAAG
PTCH2	5’-TCTTTCTGGGACTGTTGGCCTTTGG	5’-CCTCCCCCAGCTTCTCCTTGGTGTA
RHOU	5’-TGTGACACTGCCGGACAGGATG	5’-GGATGAGGGGCTCACGACACTG
RPLPO	5’-CCTTCTCCTTTGGGCTGGTCATCCA	5’-CAGACACTGGCAACATTGCGGACAC
RTN4R	5'-GTCCGCTGGAGGGAGCCG	5'-GCTTGTCGTCACCTTGGGC
SOSTDC1	5’-TCGGAACACTCGGGTTCAAGTGG	5’-CAGCACACACCAGCTCCTTCAGA
SOX18	5’-CAGCAAGATGCTGGGCAAAGCG	5’-CGCGGCCGGTACTTGTAGTTGG
ST3GAL1	5'-TCTCCAGCCGTGTTGGTACCATTT	5'-TGTCCTGACCCAAGCTCAATGC
TBP	5’-GCCAGCTTCGGAGAGTTCTGGGATT	5’-CGGGCACGAAGTGCAATGGTCTTTA
TMEM158	5’-GCTGCGCTTCCAGTTCCGAAAAG	5’-CCCCATTTCCCTCCTCTCCGTCT
TNIP1	5'-CAGGCCCAGGTCACCCTGTC	5'-CGCTCTCCTGAGGCCTTTGC
