# Supplementary material for: Identification of novel GLI1 target genes and regulatory circuits in human cancer cells
Source: Mol Oncol. 2018 Aug 30;12(10):1718–34. doi: 10.1002/1878-0261.12366 (PMC6166001; doi:10.1002/1878-0261.12366)
Supplement: Supplementary file 3 — Table S2. Sequence of the GLI1 single guide RNAs. [file MOL2-12-1718-s003.xlsx]

## Sheet: Supplementary Table S2
Supplementary Table S2. Sequence of the GLI1 single guide RNAs
GLI1 sgRNAs	Top DNA cloning strand	Bottom DNA cloning strand
sgRNA-1	5’p-CACCGCATGGATGCTAGAGGGCTAC	5’p-AAACGTAGCCCTCTAGCATCCATGC
sgRNA-2	5’p-CACCGATGCTGCCATGGATGCTAGA	5’p-AAACTCTAGCATCCATGGCAGCATC
sgRNA-3	5’p-CACCGCTGTAGCCCTCTAGCATCCA	5’p-AAACTGGATGCTAGAGGGCTACAGC
Black indicates overhangs for ligation into the pair of BbsI sites in pSpCas9(BB).
Red indicates the appended G-C base pair for U6 transcription. Blue indicates the guide RNA oligos.
