# Supplementary material for: Identification of novel GLI1 target genes and regulatory circuits in human cancer cells
Source: Mol Oncol. 2018 Aug 30;12(10):1718–34. doi: 10.1002/1878-0261.12366 (PMC6166001; doi:10.1002/1878-0261.12366)
Supplement: Supplementary file 4 — Table S3. Top 1000 transcripts upregulated in GLI1/GLI1‐701G over‐expression and the common transcripts in both 1000 lists. [file MOL2-12-1718-s004.xlsx]

## Sheet: Supplementary Table S3
Supplementary Table S3. Top 1000 transcripts upregulated in GLI1/GLI1-701G over-expression and the common transcripts in both 1000 lists
Top 1000 in GLI1 over-expression			Top 1000 in GLI1-701G over-expression			Common transcripts in both 1000 lists
UCSC ID	Gene name		UCSC ID	Gene name		UCSC ID	Gene name	Spearman correlation with GLI1 (uc009zpp.2) in FANTOM5
uc001qzw.1	PRB1		uc001qzw.1	PRB1		uc001qzw.1	PRB1	0.04
uc001qzu.1	PRB1		uc001qzu.1	PRB1		uc001qzu.1	PRB1	0.022
uc001qzv.1	PRB1		uc001qzv.1	PRB1		uc001qzv.1	PRB1	0.023
uc003ywn.1	ARC		uc003ywn.1	ARC		uc003ywn.1	ARC	0.096
uc022bca.1	ARC		uc022bca.1	ARC		uc022bca.1	ARC	0.124
uc002wxg.2	C20orf160		uc002faa.4	CALB2		uc002wxg.2	C20orf160	0.142
uc010edx.3	CD22		uc010vme.2	CALB2		uc010edx.3	CD22	0.037
uc003ijr.2	HHIP		uc002fac.4	CALB2		uc003ijr.2	HHIP	0.395
uc010xst.2	CD22		uc010xst.2	CD22		uc010xst.2	CD22	0.051
uc010mrw.1	PTCH1		uc010edx.3	CD22		uc010mrw.1	PTCH1	0.455
uc002yhs.3	SOX18		uc002wxg.2	C20orf160		uc002yhs.3	SOX18	0.155
uc004bif.3	KIF12		uc010edu.3	CD22		uc004bif.3	KIF12	0.257
uc002nzb.4	CD22		uc010edt.3	CD22		uc002nzb.4	CD22	0.052
uc010edu.3	CD22		uc002nzb.4	CD22		uc010edu.3	CD22	0.045
uc010edt.3	CD22		uc010edv.3	CD22		uc010edt.3	CD22	0.045
uc010edv.3	CD22		uc002yhs.3	SOX18		uc010edv.3	CD22	0.042
uc011ljh.1	NDRG1		uc002vwd.3	CXCR7		uc011ljh.1	NDRG1	0.024
uc003ijs.2	HHIP		uc010ofr.2	SMPDL3B		uc003ijs.2	HHIP	0.396
uc003xtb.1	AX747062		uc001bpf.3	SMPDL3B		uc010shk.1	PRB2	0.055
uc010shk.1	PRB2		uc001bpg.3	SMPDL3B		uc009ynf.1	MS4A15	0.183
uc009ynf.1	MS4A15		uc010ofq.2	SMPDL3B		uc003sth.3	SOSTDC1	0.32
uc003sth.3	SOSTDC1		uc010fyq.3	CXCR7		uc003stg.3	SOSTDC1	0.319
uc003stg.3	SOSTDC1		uc021vys.1	CXCR7		uc003yug.2	NDRG1	0.025
uc003yug.2	NDRG1		uc003tkb.3	AEBP1		uc011kzo.2	EGR3	0.061
uc011kzo.2	EGR3		uc002vwe.1	AK023507		uc002faa.4	CALB2	0.235
uc002faa.4	CALB2		uc011ljh.1	NDRG1		uc010vme.2	CALB2	0.234
uc010vme.2	CALB2		uc010mrr.3	PTCH1		uc004avk.4	PTCH1	0.459
uc004avk.4	PTCH1		uc004avk.4	PTCH1		uc010mrr.3	PTCH1	0.47
uc010mrr.3	PTCH1		uc010mrn.3	PTCH1		uc010mef.2	NDRG1	0.024
uc010mef.2	NDRG1		uc010mrp.3	PTCH1		uc004avo.2	PTCH1	0.472
uc004avo.2	PTCH1		uc004avm.4	PTCH1		uc002vwd.3	CXCR7	0.139
uc002vwd.3	CXCR7		uc002wxf.2	C20orf160		uc011kzn.1	EGR3	0.062
uc011kzn.1	EGR3		uc003ijs.2	HHIP		uc010mrp.3	PTCH1	0.452
uc010mrp.3	PTCH1		uc010mrq.3	PTCH1		uc004avm.4	PTCH1	0.468
uc004avm.4	PTCH1		uc004avl.4	PTCH1		uc002fac.4	CALB2	0.233
uc002fac.4	CALB2		uc003tkc.4	AEBP1		uc003tkb.3	AEBP1	0.314
uc003tkb.3	AEBP1		uc011lji.1	NDRG1		uc010mrn.3	PTCH1	0.432
uc010mrn.3	PTCH1		uc002fns.4	DPEP1		uc010zue.2	BPIFB4	0.12
uc010zue.2	BPIFB4		uc003ijr.2	HHIP		uc021qbc.1	TTC40	0.255
uc021qbc.1	TTC40		uc010mro.3	PTCH1		uc003yuh.2	NDRG1	0.025
uc003yuh.2	NDRG1		uc010ewi.3	SNTG2		uc010mrq.3	PTCH1	0.462
uc010mrq.3	PTCH1		uc003yug.2	NDRG1		uc004avl.4	PTCH1	0.462
uc004avl.4	PTCH1		uc002fnr.4	DPEP1		uc010mee.2	NDRG1	0.024
uc010mee.2	NDRG1		uc010cin.3	DPEP1		uc010mro.3	PTCH1	0.441
uc010mro.3	PTCH1		uc010shk.1	PRB2		uc021vys.1	CXCR7	0.146
uc021vys.1	CXCR7		uc011kzo.2	EGR3		uc010mrv.1	PTCH1	0.444
uc010mrv.1	PTCH1		uc011kzn.1	EGR3		uc002wxf.2	C20orf160	0.195
uc002wxf.2	C20orf160		uc010mef.2	NDRG1		uc010rql.1	ANO1	0.256
uc010rql.1	ANO1		uc010mee.2	NDRG1		uc010rqn.2	SHANK2	0.226
uc010rqn.2	SHANK2		uc003yuh.2	NDRG1		uc001opz.3	SHANK2	0.226
uc001opz.3	SHANK2		uc003yue.1	NDRG1		uc011lji.1	NDRG1	0.023
uc011lji.1	NDRG1		uc010mrw.1	PTCH1		uc010mrt.1	PTCH1	0.444
uc010mrt.1	PTCH1		uc002lls.3	CNDP1		uc003ejv.3	MGLL	0.045
uc003ejv.3	MGLL		uc004avo.2	PTCH1		uc003ejw.3	MGLL	0.039
uc003ejw.3	MGLL		uc010rqk.2	ANO1		uc003tkc.4	AEBP1	0.294
uc003tkc.4	AEBP1		uc001opj.3	ANO1		uc004big.3	KIF12	0.227
uc004big.3	KIF12		uc003tkd.3	AEBP1		uc011bko.2	MGLL	0.04
uc011bko.2	MGLL		uc003ywm.3	BAI1		uc003jna.3	SEPP1	0.266
uc010kbm.3	PRSS35		uc010bbo.3	PLCB2		uc010fyq.3	CXCR7	0.153
uc003jna.3	SEPP1		uc001zld.3	PLCB2		uc003yue.1	NDRG1	0.094
uc010fyq.3	CXCR7		uc001yst.3	KIAA0125		uc004egw.3	TMEM35	0.39
uc002geh.3	SLC16A13		uc021qbc.1	TTC40		uc003ywm.3	BAI1	0.187
uc003yue.1	NDRG1		uc010ucm.2	PLCB2		uc002fnr.4	DPEP1	0.25
uc004egw.3	TMEM35		uc010rqn.2	SHANK2		uc010rqk.2	ANO1	0.27
uc003ywm.3	BAI1		uc001opz.3	SHANK2		uc004bfj.3	PTGR1	0.131
uc002fnr.4	DPEP1		uc001aji.1	PLCH2		uc003ejx.3	MGLL	0.004
uc010rqk.2	ANO1		uc003yuf.1	NDRG1		uc001opj.3	ANO1	0.295
uc004bfj.3	PTGR1		uc002qfd.3	LILRA3		uc003yuf.1	NDRG1	0.083
uc003ejx.3	MGLL		uc003ejv.3	MGLL		uc001yst.3	KIAA0125	0.044
uc001opj.3	ANO1		uc002qwq.3	SNTG2		uc003tkd.3	AEBP1	0.289
uc003yuf.1	NDRG1		uc003ejw.3	MGLL		uc002vwe.1	AK023507	0.142
uc001yst.3	KIAA0125		uc010kkz.2	C6orf208		uc002fns.4	DPEP1	0.201
uc003tkd.3	AEBP1		uc010mrt.1	PTCH1		uc010cin.3	DPEP1	0.195
uc002vwe.1	AK023507		uc010rql.1	ANO1		uc010ofr.2	SMPDL3B	0.038
uc002fns.4	DPEP1		uc011bko.2	MGLL		uc002elz.1	GPR56	0.003
uc010cin.3	DPEP1		uc003sth.3	SOSTDC1		uc001oqc.3	SHANK2	0.208
uc010ofr.2	SMPDL3B		uc003stg.3	SOSTDC1		uc010bbo.3	PLCB2	-0.027
uc002elz.1	GPR56		uc003ejx.3	MGLL		uc001zld.3	PLCB2	-0.027
uc001oqc.3	SHANK2		uc010erk.3	LILRA3		uc010ucm.2	PLCB2	-0.027
uc010bbo.3	PLCB2		uc021whw.1	D21S2088E		uc002vtt.2	NGEF	0.347
uc001zld.3	PLCB2		uc009vle.1	PLCH2		uc021qmr.1	AK128563	0.182
uc010ucm.2	PLCB2		uc010mrv.1	PTCH1		uc001bpf.3	SMPDL3B	0.042
uc002vtt.2	NGEF		uc010nyz.2	PLCH2		uc001bpg.3	SMPDL3B	0.036
uc021qmr.1	AK128563		uc001oqc.3	SHANK2		uc010ofq.2	SMPDL3B	0.034
uc021xwm.1	LOC100505806		uc002iop.1	ABI3		uc010kkz.2	C6orf208	0.3
uc001bpf.3	SMPDL3B		uc002ioq.1	ABI3		uc003jmx.3	CCDC152	0.225
uc001wbx.2	TRAV12-1		uc002phu.2	CABP5		uc011cpr.1	CCDC152	0.223
uc001bpg.3	SMPDL3B		uc001zlc.3	PLCB2		uc001aji.1	PLCH2	0.107
uc010ofq.2	SMPDL3B		uc004egw.3	TMEM35		uc001opy.3	SHANK2	0.185
uc010kkz.2	C6orf208		uc002npd.1	ZNF626		uc001opl.2	ANO1	0.264
uc003jmx.3	CCDC152		uc010zmd.2	SPATA3		uc010mru.1	PTCH1	0.403
uc011cpr.1	CCDC152		uc002vri.4	SPATA3		uc010mrs.1	PTCH1	0.423
uc001aji.1	PLCH2		uc010mru.1	PTCH1		uc010ewi.3	SNTG2	0.341
uc001opy.3	SHANK2		uc010mrs.1	PTCH1		uc003ejt.3	ABTB1	0.049
uc001opl.2	ANO1		uc011abt.2	NPBWR2		uc002emb.2	GPR56	-0.007
uc010mru.1	PTCH1		uc002pmg.3	KCNA7		uc010vht.1	GPR56	0.087
uc003qhb.3	AB073649		uc010inl.1	QRFPR		uc002emd.2	GPR56	0.087
uc010mrs.1	PTCH1		uc001rhb.3	BHLHE41		uc010vhs.1	GPR56	0.087
uc010ewi.3	SNTG2		uc003mcv.3	C5orf47		uc002emf.2	GPR56	0.087
uc001yjh.3	SNORD114-17		uc001ajj.1	PLCH2		uc002emc.2	GPR56	-0.007
uc003ejt.3	ABTB1		uc021qmr.1	AK128563		uc002emg.3	GPR56	0.062
uc002emb.2	GPR56		uc022bkm.1	LOC100507346		uc002eme.2	GPR56	0.087
uc010vht.1	GPR56		uc002bdp.2	CRABP1		uc010vhu.1	GPR56	0.062
uc002emd.2	GPR56		uc003ejt.3	ABTB1		uc002ema.1	GPR56	-0.003
uc010vhs.1	GPR56		uc022aci.1	MIR4649		uc002wwt.1	FOXS1	0.373
uc002emf.2	GPR56		uc001opl.2	ANO1		uc021whw.1	D21S2088E	0.177
uc002emc.2	GPR56		uc003jna.3	SEPP1		uc003kwf.3	CSF2	-0.151
uc002emg.3	GPR56		uc001opy.3	SHANK2		uc004aqd.3	C9orf47	0.36
uc002eme.2	GPR56		uc021tzz.1	TMEM92		uc004aqc.2	C9orf47	0.359
uc010vhu.1	GPR56		uc002iqn.2	TMEM92		uc021pee.1	FAM78B	0.29
uc002ema.1	GPR56		uc003ejr.3	ABTB1		uc021tzz.1	TMEM92	0.087
uc002pac.1	APOC1		uc003ejs.3	ABTB1		uc002mbd.3	MIR7-3HG	0.2
uc002pad.1	APOC1		uc011baf.2	TMEM158		uc010xii.2	MIR7-3HG	0.2
uc002wwt.1	FOXS1		uc011bsu.2	LOC100131551		uc002mbe.3	MIR7-3HG	0.204
uc021whw.1	D21S2088E		uc003wbx.2	TRPV6		uc010plc.2	FAM78B	0.297
uc003hro.3	BC027846		uc003kwf.3	CSF2		uc003jlb.2	EGFLAM	0.419
uc001kan.4	SFTPA2		uc003mcw.4	C5orf47		uc003jlc.2	EGFLAM	0.42
uc001kal.4	SFTPA2		uc003ftq.2	HES1		uc009vle.1	PLCH2	0.106
uc003kwf.3	CSF2		uc002hxh.2	KRT17		uc002fde.2	FA2H	0.09
uc004aqd.3	C9orf47		uc010plc.2	FAM78B		uc003ejr.3	ABTB1	0.048
uc004aqc.2	C9orf47		uc021pee.1	FAM78B		uc003ejs.3	ABTB1	0.049
uc021pee.1	FAM78B		uc021qwg.1	BHLHE41		uc022bkm.1	LOC100507346	0.255
uc021tzz.1	TMEM92		uc021pef.1	FAM78B		uc011dfh.2	HMP19	0.252
uc002mbd.3	MIR7-3HG		uc002cgv.4	TMEM8A		uc003mcv.3	C5orf47	0.128
uc010xii.2	MIR7-3HG		uc002cgu.4	TMEM8A		uc010jhl.3	TNIP1	-0.167
uc002mbe.3	MIR7-3HG		uc001tbk.3	EPYC		uc010nyz.2	PLCH2	0.101
uc021skl.1	TRNA_His		uc002wac.3	C2orf54		uc010jhm.3	TNIP1	-0.176
uc010plc.2	FAM78B		uc009ynf.1	MS4A15		uc003cas.4	GALNTL2	0.26
uc003jlb.2	EGFLAM		uc010rqp.1	SHANK2		uc002iqn.2	TMEM92	0.164
uc003jlc.2	EGFLAM		uc003ltg.3	TNIP1		uc003ltg.3	TNIP1	-0.246
uc009vle.1	PLCH2		uc010jhl.3	TNIP1		uc010jho.2	TNIP1	-0.166
uc002fde.2	FA2H		uc001ajk.1	PLCH2		uc010jhp.2	TNIP1	-0.166
uc003ejr.3	ABTB1		uc002wae.4	C2orf54		uc010jhn.3	TNIP1	-0.177
uc003ejs.3	ABTB1		uc010tkf.2	GRK1		uc001rhb.3	BHLHE41	0.214
uc022bkm.1	LOC100507346		uc004bzj.3	DKFZp434P0216		uc003ltj.3	TNIP1	-0.186
uc021skk.1	TRNA		uc003wbw.1	TRPV6		uc010jhq.2	TNIP1	-0.168
uc011dfh.2	HMP19		uc010zue.2	BPIFB4		uc021ygb.1	TNIP1	-0.17
uc003mcv.3	C5orf47		uc010jho.2	TNIP1		uc003ftq.2	HES1	0.114
uc010jhl.3	TNIP1		uc010jhp.2	TNIP1		uc011baf.2	TMEM158	0.17
uc010nyz.2	PLCH2		uc010jhq.2	TNIP1		uc003lti.3	TNIP1	-0.247
uc010jhm.3	TNIP1		uc010jhm.3	TNIP1		uc011dco.2	TNIP1	-0.247
uc003cas.4	GALNTL2		uc003jmx.3	CCDC152		uc002qwq.3	SNTG2	0.339
uc002iqn.2	TMEM92		uc011cpr.1	CCDC152		uc003ltk.3	TNIP1	-0.186
uc003ltg.3	TNIP1		uc003lti.3	TNIP1		uc010vpd.2	PABPN1L	0.049
uc010jho.2	TNIP1		uc011dco.2	TNIP1		uc001zlc.3	PLCB2	0.055
uc010jhp.2	TNIP1		uc010rqo.1	SHANK2		uc010jhr.2	TNIP1	-0.246
uc010jhn.3	TNIP1		uc011din.1	SYCP2L		uc002ggf.1	TMEM95	0.171
uc001rhb.3	BHLHE41		uc010jhn.3	TNIP1		uc002ggg.1	TMEM95	0.172
uc003ltj.3	TNIP1		uc003wtw.2	FAM167A		uc002ggh.1	TMEM95	0.172
uc010jhq.2	TNIP1		uc004bif.3	KIF12		uc003jdh.3	LOC340094	0.071
uc021ygb.1	TNIP1		uc003ltj.3	TNIP1		uc003jdg.3	LOC340094	0.077
uc003ftq.2	HES1		uc021ygb.1	TNIP1		uc003mcw.4	C5orf47	0.152
uc001bcq.1	TMCO4		uc010lou.1	TRPV6		uc003hde.4	STAP1	-0.06
uc022bmd.1	RNF183		uc010jhr.2	TNIP1		uc001ajj.1	PLCH2	0.109
uc011baf.2	TMEM158		uc010lry.1	FAM167A		uc021pef.1	FAM78B	0.285
uc003lti.3	TNIP1		uc002wwt.1	FOXS1		uc001fuq.2	IGSF9	0.121
uc011dco.2	TNIP1		uc003hde.4	STAP1		uc021qwg.1	BHLHE41	0.2
uc002qwq.3	SNTG2		uc003ltk.3	TNIP1		uc004fub.1	BCORP1	0.057
uc003ltk.3	TNIP1		uc002ewa.3	SMPD3		uc004fua.1	BCORP1	0.059
uc010vpd.2	PABPN1L		uc010luz.3	SCARA5		uc021wzj.1	Y_RNA	0.046
uc001zlc.3	PLCB2		uc010vpd.2	PABPN1L		uc001fur.2	IGSF9	0.121
uc010jhr.2	TNIP1		uc010vlh.2	SMPD3		uc010tkf.2	GRK1	0.068
uc001ycm.1	IFI27		uc010cfe.3	SMPD3		uc002cgu.4	TMEM8A	-0.011
uc002ggf.1	TMEM95		uc010wqy.2	GPR142		uc011cps.2	SEPP1	0.244
uc002ggg.1	TMEM95		uc021ucp.1	GPR142		uc011cpu.2	SEPP1	0.244
uc002ggh.1	TMEM95		uc010rkd.2	OR10Q1		uc011cpt.2	SEPP1	0.244
uc002yzb.1	FAM3B		uc002hxb.1	KRT15		uc003mcx.3	HMP19	0.296
uc003jdh.3	LOC340094		uc002elz.1	GPR56		uc003car.4	GALNTL2	0.331
uc003mly.3	SCGB3A1		uc003wzu.1	GFRA2		uc002yih.3	MYT1	0.233
uc011cim.1	RBM46		uc003wzw.1	GFRA2		uc002cgv.4	TMEM8A	-0.01
uc002yzc.1	FAM3B		uc003wzv.1	GFRA2		uc003bet.2	KIAA1644	0.308
uc003iop.1	RBM46		uc003cas.4	GALNTL2		uc002phu.2	CABP5	0.107
uc003jdg.3	LOC340094		uc002jyp.1	NPTX1		uc001alz.2	CHD5	0.263
uc003mcw.4	C5orf47		uc002qgg.4	LILRA2		uc002piq.2	CCDC114	0.225
uc003hde.4	STAP1		uc011dcn.2	TNIP1		uc001gdq.3	FAM78B	0.282
uc010xrl.1	VSTM2B		uc001jao.1	RASGEF1A		uc003hdf.3	STAP1	-0.047
uc021skj.1	U1		uc001ajl.1	PLCH2		uc003caq.4	GALNTL2	0.268
uc001ajj.1	PLCH2		uc002emb.2	GPR56		uc011bst.2	HES1	0.111
uc001fwr.3	SLAMF7		uc010vht.1	GPR56		uc010luz.3	SCARA5	0.338
uc001fws.3	SLAMF7		uc010vhs.1	GPR56		uc002fkt.1	AK126852	0.188
uc002tio.1	IL36G		uc002emd.2	GPR56		uc001akf.3	PRDM16	0.274
uc010fkr.1	IL36G		uc002emf.2	GPR56		uc009vlh.3	PRDM16	0.274
uc010hwu.2	TNFSF10		uc002emc.2	GPR56		uc003kdc.4	ENC1	0.202
uc010pjp.2	SLAMF7		uc002emg.3	GPR56		uc022aci.1	MIR4649	0.211
uc010pjq.2	SLAMF7		uc002eme.2	GPR56		uc011css.2	ENC1	0.202
uc011clf.1	TRIML2		uc011lhi.1	GRHL2		uc011dcn.2	TNIP1	-0.119
uc001fwq.3	SLAMF7		uc010vhu.1	GPR56		uc011kap.2	BMPER	0.306
uc010pjn.2	SLAMF7		uc002ema.1	GPR56		uc002zxx.3	MMP11	0.295
uc010pjo.2	SLAMF7		uc002yyp.3	PCP4		uc001akc.3	PRDM16	0.274
uc010pjr.2	SLAMF7		uc009ymt.1	STX3		uc001ake.3	PRDM16	0.274
uc011mik.1	EGFL6		uc010xpx.1	JAK3		uc003jle.2	EGFLAM	0.335
uc021tos.1	MIR4520A		uc011dfh.2	HMP19		uc010zty.1	DNMT3B	0.053
uc021tot.1	MIR4520B		uc002wak.3	SNED1		uc001mlt.2	CALCA	0.151
uc021pef.1	FAM78B		uc001wfv.2	TRAC		uc001mlu.2	CALCA	0.149
uc001fuq.2	IGSF9		uc010bta.1	CCDC64B		uc001amc.1	CHD5	0.233
uc001kxy.1	WDR96		uc001dns.3	BARHL2		uc001ama.2	CHD5	0.254
uc021qwg.1	BHLHE41		uc004ewg.3	IGSF1		uc021pjc.1	U3	0.079
uc004fub.1	BCORP1		uc011bst.2	HES1		uc002zxy.3	MMP11	0.297
uc004fua.1	BCORP1		uc001ama.2	CHD5		uc010vmy.2	FA2H	0.086
uc002htl.1	GSDMA		uc010tmw.2	TRAC		uc001lcu.3	HSPA12A	0.252
uc002htm.1	GSDMA		uc001wet.3	TRAC		uc001wks.2	JPH4	0.375
uc003wmh.1	SHH		uc001wfh.1	TRAC		uc004aph.3	CTSL1	0.078
uc003wmi.1	SHH		uc001wgj.1	TRAC		uc001lct.3	HSPA12A	0.217
uc010mue.3	PTGR1		uc001wfd.1	TRAC		uc001oom.1	IGHMBP2	0.061
uc021wzj.1	Y_RNA		uc001wfw.1	TRAC		uc001qzz.3	ETV6	-0.131
uc004bfi.3	PTGR1		uc001wbw.2	TCRA		uc001ajk.1	PLCH2	0.115
uc001tyw.3	CABP1		uc001weo.2	TRAC		uc021yao.1	ENC1	0.231
uc001tyv.3	CABP1		uc001wfq.2	TRAC		uc002qxd.3	MYT1L	0.247
uc001tyx.3	CABP1		uc002vtt.2	NGEF		uc002qxe.3	MYT1L	0.247
uc001fur.2	IGSF9		uc010ern.3	LILRA2		uc010imb.2	LEF1	0.167
uc010tkf.2	GRK1		uc002ptw.3	KLKP1		uc001ool.1	IGHMBP2	0.074
uc002cgu.4	TMEM8A		uc001amc.1	CHD5		uc003xos.2	PLAT	0.21
uc011cps.2	SEPP1		uc001ake.3	PRDM16		uc002pbe.3	KLC3	0.064
uc011cpu.2	SEPP1		uc001akc.3	PRDM16		uc004cbp.1	BARHL1	0.126
uc011cpt.2	SEPP1		uc010ero.3	LILRA2		uc004apl.3	CTSL1	0.087
uc003mcx.3	HMP19		uc002qgf.3	LILRA2		uc003xot.2	PLAT	0.21
uc003car.4	GALNTL2		uc002yih.3	MYT1		uc002wxd.3	PDRG1	-0.094
uc002yih.3	MYT1		uc003car.4	GALNTL2		uc001gda.3	RXRG	0.287
uc002cgv.4	TMEM8A		uc001jap.1	RASGEF1A		uc010lry.1	FAM167A	0.178
uc003bet.2	KIAA1644		uc001akf.3	PRDM16		uc003wtw.2	FAM167A	0.186
uc003xfm.1	TRIM35		uc009vlh.3	PRDM16		uc002yii.3	MYT1	0.234
uc021xiv.1	U1		uc003wqs.2	DEFB1		uc010erk.3	LILRA3	-0.002
uc009wuw.1	C1orf110		uc001vij.1	BC128161		uc002qfd.3	LILRA3	-0.004
uc002phu.2	CABP5		uc021scw.1	Mir_154		uc021pea.1	RXRG	0.283
uc001alz.2	CHD5		uc002fdd.2	FA2H		uc011lcn.1	PLAT	0.21
uc002piq.2	CCDC114		uc002gcm.3	LOC339166		uc003pbp.3	GCM1	0.09
uc001gdq.3	FAM78B		uc002xow.3	WFDC8		uc011lcm.1	PLAT	0.21
uc003hdf.3	STAP1		uc010eju.3	APOC1P1		uc021rej.1	MAP1LC3B2	0.091
uc003caq.4	GALNTL2		uc010jvi.3	GRM4		uc010ztz.2	DNMT3B	0.054
uc011bst.2	HES1		uc021sqe.1	ISLR2		uc004api.3	CTSL1	0.077
uc002hzc.1	HCRT		uc009zgk.1	A2M		uc001ajl.1	PLCH2	0.059
uc010luz.3	SCARA5		uc004fub.1	BCORP1		uc010gef.3	DNMT3B	0.055
uc001yjb.3	SNORD114-11		uc004fua.1	BCORP1		uc001vqi.3	EFNB2	0.203
uc010mey.3	CYP11B1		uc001aly.2	KCNAB2		uc001ohm.1	CD248	0.333
uc002cvi.3	C16orf90		uc010gzt.1	PRR5		uc010lxg.1	PLAT	0.209
uc002fkt.1	AK126852		uc021yao.1	ENC1		uc003xgj.3	SCARA5	0.289
uc001akf.3	PRDM16		uc002hwz.3	KRT15		uc003vqr.1	AK054623	0.185
uc009vlh.3	PRDM16		uc002mbd.3	MIR7-3HG		uc002wsb.3	PLK1S1	0.205
uc001vpb.3	ITGBL1		uc010xii.2	MIR7-3HG		uc004apk.3	CTSL1	0.087
uc010agb.3	ITGBL1		uc002mbe.3	MIR7-3HG		uc011bsx.1	APOD	0.158
uc001xrr.3	BATF		uc003bey.1	PRR5		uc010lxf.1	PLAT	0.211
uc010mcx.1	CSMD3		uc002ggf.1	TMEM95		uc001ibf.1	KIF26B	0.323
uc001bgd.3	C1QB		uc003ipn.3	LOC340017		uc003hyu.2	LEF1	0.173
uc002uaf.3	DAPL1		uc002ggg.1	TMEM95		uc003hyt.2	LEF1	0.172
uc003jhb.1	AK098570		uc002ggh.1	TMEM95		uc009ydb.2	SYT8	0.062
uc003kdc.4	ENC1		uc010jkf.1	EIF4E1B		uc003hyv.2	LEF1	0.173
uc010mbo.1	RGS22		uc001tju.2	C12orf42		uc010zua.2	DNMT3B	0.054
uc022aci.1	MIR4649		uc009zuf.1	C12orf42		uc002wyc.3	DNMT3B	0.055
uc011css.2	ENC1		uc010pmk.2	MYOC		uc002yij.3	MYT1	0.234
uc003yjc.1	RGS22		uc003mcx.3	HMP19		uc010gee.3	DNMT3B	0.055
uc011dcn.2	TNIP1		uc001alz.2	CHD5		uc001cyj.2	PPAP2B	0.277
uc011kap.2	BMPER		uc010fuh.1	LOC200726		uc010yef.1	PRKCG	0.168
uc003azq.4	CHADL		uc011aet.1	LINC00479		uc002wye.3	DNMT3B	0.055
uc010ori.2	ST6GALNAC5		uc022aru.1	SNORD112		uc001qzf.1	PRB4	0.221
uc002dzh.1	SNORA30		uc010got.1	LINC00479		uc002wyd.3	DNMT3B	0.055
uc002zxx.3	MMP11		uc021qfy.1	SLC1A2		uc004cfk.4	OLFM1	0.271
uc010tcp.1	CRYL1		uc001qzt.3	PRB4		uc003yum.2	ST3GAL1	-0.052
uc001akc.3	PRDM16		uc002idz.3	MEOX1		uc001lle.1	STK32C	0.015
uc001ake.3	PRDM16		uc021wph.1	ELFN2		uc001gdb.2	RXRG	0.304
uc011loh.1	SNORD121B		uc003pgj.4	KCNQ5		uc009zwk.1	MAP1LC3B2	0.077
uc003qqs.3	ZDHHC14		uc001ouz.3	P4HA3		uc021zdi.1	GRIK2	0.276
uc003jle.2	EGFLAM		uc010rrj.2	P4HA3		uc011dzb.2	ME1	0.112
uc010zty.1	DNMT3B		uc003bet.2	KIAA1644		uc011dzc.2	ME1	0.113
uc001fau.3	IVL		uc001gdq.3	FAM78B		uc003yuk.2	ST3GAL1	-0.051
uc021ozl.1	IVL		uc003kdc.4	ENC1		uc021vze.1	GPR35	-0.026
uc004apn.1	L25629		uc011lkb.2	LY6H		uc010ztx.1	DNMT3B	0.051
uc001mlt.2	CALCA		uc003yxt.3	LY6H		uc001fup.2	IGSF9	0.137
uc001mlu.2	CALCA		uc011lkc.2	LY6H		uc021xpr.1	HPSE	-0.026
uc001amc.1	CHD5		uc010zth.1	FAM182B		uc001qvk.1	A2M	0.26
uc001ama.2	CHD5		uc001tae.4	ALX1		uc002wai.1	SNED1	0.196
uc002rty.3	SLC3A1		uc002yii.3	MYT1		uc002wyf.3	DNMT3B	0.112
uc003tbt.3	FAM188B		uc002hxa.3	KRT15		uc009zgk.1	A2M	0.26
uc010zto.1	TTLL9		uc021zgi.1	TRNA_Gly		uc001hos.1	CNIH3	0.191
uc001tzg.3	HNF1A		uc011css.2	ENC1		uc010zsi.2	PLK1S1	0.205
uc021rfb.1	HNF1A		uc002wad.3	C2orf54		uc003zbw.1	SCRT1	0.162
uc021rfc.1	HNF1A		uc003hdf.3	STAP1		uc001amb.2	CHD5	0.29
uc010szn.2	HNF1A		uc004aqd.3	C9orf47		uc021xhm.1	NLGN1	0.338
uc003qqt.3	ZDHHC14		uc004aqc.2	C9orf47		uc003jlh.2	EGFLAM	0.32
uc021pjc.1	U3		uc003bez.1	PRR5		uc001qzt.3	PRB4	0.121
uc002nrf.3	AK022793		uc010ajx.1	TRAC		uc001htf.3	RHOU	0.147
uc001alo.4	BC037321		uc001weg.2	TRAC		uc021pkj.1	RHOU	0.164
uc002zxy.3	MMP11		uc001mlt.2	CALCA		uc003eju.3	ABTB1	0.045
uc001qgj.3	BC031979		uc001mlu.2	CALCA		uc003xcm.1	EGR3	0.065
uc001gro.3	AF508906		uc001gda.3	RXRG		uc001ibg.1	KIF26B	0.272
uc010vmy.2	FA2H		uc004bfj.3	PTGR1		uc002wak.3	SNED1	0.181
uc003mce.1	SNORA74B		uc021wzj.1	Y_RNA		uc002wsd.3	PLK1S1	0.219
uc001lcu.3	HSPA12A		uc011cps.2	SEPP1		uc002eqx.3	CES4A	0.073
uc002ykz.4	LINC00320		uc011cpu.2	SEPP1		uc002rut.3	PRKCE	0.191
uc002yky.4	LINC00320		uc011cpt.2	SEPP1		uc011abt.2	NPBWR2	0.127
uc002ylb.4	LINC00320		uc003eju.3	ABTB1		uc001llc.1	STK32C	0.059
uc002yla.4	LINC00320		uc001lle.1	STK32C		uc001fbm.3	LOR	0.115
uc002ylc.4	LINC00320		uc021pea.1	RXRG		uc021ozy.1	LOR	0.101
uc002pir.2	CCDC114		uc009vlw.2	KCNAB2		uc021rkv.1	MIR3665	0.151
uc021osg.1	U3		uc002hwy.3	KRT15		uc002zru.3	RTN4R	0.087
uc003izl.2	TRIML2		uc002zru.3	RTN4R		uc003fio.1	NLGN1	0.338
uc011cle.1	TRIML2		uc001qvk.1	A2M		uc003fip.1	NLGN1	0.373
uc001wks.2	JPH4		uc003vra.4	PLXNA4		uc011bsu.2	LOC100131551	0.203
uc003tue.2	INTS4L2		uc002zxx.3	MMP11		uc010gzt.1	PRR5	0
uc004aph.3	CTSL1		uc001alx.2	KCNAB2		uc001llb.2	STK32C	0.066
uc001lct.3	HSPA12A		uc002yij.3	MYT1		uc001yos.4	KIF26A	0.267
uc010hfu.3	CMTM8		uc010jvh.3	GRM4		uc001lld.1	STK32C	0.085
uc021qjp.1	TRNA_Val		uc003oir.4	GRM4		uc002nyk.1	FAM187B	0.128
uc001oom.1	IGHMBP2		uc003gll.3	GPR78		uc002pht.3	ELSPBP1	0.12
uc001jzv.3	LOC100132987		uc003vqz.4	PLXNA4		uc021vbd.1	MIR935	0.107
uc001qzz.3	ETV6		uc010wav.1	RAB34		uc001qpt.1	ACRBP	0.075
uc003sxz.3	LOC441204		uc002hcg.2	RAB34		uc002fdd.2	FA2H	0.101
uc001ajk.1	PLCH2		uc004bcl.3	ABCA1		uc010zsh.2	PLK1S1	0.205
uc021yao.1	ENC1		uc010czk.3	CD300LG		uc003qnt.3	PPP1R14C	0.069
uc010apt.2	FLJ43390		uc010czl.3	CD300LG		uc004bzj.3	DKFZp434P0216	0.186
uc002zzh.1	GSTTP2		uc010wil.2	CD300LG		uc001dmf.3	LOC339524	0.242
uc011amn.1	APOL1		uc002hce.2	RAB34		uc002idz.3	MEOX1	0.284
uc001cbb.4	ZC3H12A		uc003jlb.2	EGFLAM		uc003bey.1	PRR5	0
uc010jph.3	DTNBP1		uc003jlc.2	EGFLAM		uc003bez.1	PRR5	0.012
uc021yqn.1	TRNA_Met		uc010hsm.3	ABTB1		uc002pko.1	FGF21	0.147
uc010ygp.1	FJ997633		uc010xpy.1	JAK3		uc010eab.1	CYP4F11	0.059
uc021trg.1	RASD1		uc001amb.2	CHD5		uc001hlw.3	SLC30A10	0.237
uc003oxh.2	TMEM151B		uc003gln.3	CPZ		uc001hlx.3	SLC30A10	0.236
uc003yjb.1	RGS22		uc001ghu.3	MYOC		uc002nbu.2	CYP4F11	0.029
uc021wel.1	U6atac		uc003bfb.2	PRR5		uc010teo.2	CCNA1	-0.026
uc001srp.1	DPY19L2		uc001jal.3	RET		uc010sue.2	PPFIA2	0.304
uc002qxd.3	MYT1L		uc003xot.2	PLAT		uc010ibk.1	GAK	-0.128
uc002qxe.3	MYT1L		uc010kdu.1	C6orf186		uc010fzi.2	GPR35	0.114
uc001chr.3	AF086102		uc002hch.2	RAB34		uc010fzh.2	GPR35	0.114
uc010imb.2	LEF1		uc010bai.1	CHRNA7		uc010zsj.2	PLK1S1	0.205
uc001ool.1	IGHMBP2		uc003glm.3	CPZ		uc003jlf.2	EGFLAM	0.327
uc010qlf.2	ZNF503-AS2		uc003glo.3	CPZ		uc002zrv.3	RTN4R	0.087
uc021rfa.1	HNF1A		uc002fkt.1	AK126852		uc011ltb.1	NTRK2	0.297
uc002gri.3	RASD1		uc001alv.2	KCNAB2		uc001tbk.3	EPYC	0.184
uc003xos.2	PLAT		uc010tvw.1	GALC		uc002wac.3	C2orf54	0.061
uc002pbe.3	KLC3		uc003xos.2	PLAT		uc003yxt.3	LY6H	0.312
uc022apj.1	TRNA_Cys		uc002iea.3	MEOX1		uc011lkb.2	LY6H	0.311
uc003pxm.3	RFX6		uc010yaw.1	MIR150		uc011lkc.2	LY6H	0.314
uc004cbp.1	BARHL1		uc003hra.3	SPP1		uc002hch.2	RAB34	0.204
uc004apl.3	CTSL1		uc003hrc.3	SPP1		uc001pri.1	DSCAML1	0.255
uc003xot.2	PLAT		uc011cde.2	SPP1		uc001ouz.3	P4HA3	0.17
uc003nbp.3	DTNBP1		uc003caq.4	GALNTL2		uc010rrj.2	P4HA3	0.17
uc003aww.3	APOBEC3F		uc002odm.1	COX7A1		uc002ieb.3	MEOX1	0.277
uc021uos.1	S1PR2		uc011mrl.2	ZMAT1		uc009ybf.2	TTC40	0.199
uc004cxc.2	TMEM27		uc009wxt.3	CACNA1E		uc003oio.3	GRM4	0.212
uc002wxd.3	PDRG1		uc001gow.3	CACNA1E		uc003bfb.2	PRR5	-0.036
uc009xtc.2	LOC728190		uc009wxs.3	CACNA1E		uc004aob.1	NTRK2	0.306
uc001gda.3	RXRG		uc011lcm.1	PLAT		uc004anv.1	NTRK2	0.305
uc010lry.1	FAM167A		uc002rnv.1	XDH		uc010mqh.3	CTSL1	0.077
uc003ezu.1	ARHGEF26-AS1		uc001alw.2	KCNAB2		uc003oip.3	GRM4	0.217
uc021pvs.1	LOC439994		uc003ves.2	SLC26A3		uc010wau.1	RAB34	0.204
uc003wtw.2	FAM167A		uc021uvl.1	APOC1P1		uc010ern.3	LILRA2	-0.073
uc010hwz.1	NAALADL2		uc010wau.1	RAB34		uc002qgg.4	LILRA2	-0.072
uc002yii.3	MYT1		uc002zrv.3	RTN4R		uc010ero.3	LILRA2	-0.11
uc010why.1	TMEM106A		uc011lcn.1	PLAT		uc002qgf.3	LILRA2	-0.072
uc001bac.2	ATP13A2		uc001ker.2	BC082979		uc010gjn.1	PPP4R1L	0.016
uc010dfe.2	ABCA5		uc002zxy.3	MMP11		uc004any.1	NTRK2	0.316
uc010erk.3	LILRA3		uc004big.3	KIF12		uc001rvc.3	NCKAP5L	0.141
uc002qfd.3	LILRA3		uc021vze.1	GPR35
uc002pio.3	CCDC114		uc003xgj.3	SCARA5
uc021pea.1	RXRG		uc003oxx.3	CLIC5
uc021pkw.1	7SK		uc021yga.1	GPX3
uc011lcn.1	PLAT		uc003uxl.1	MUC3A
uc003pbp.3	GCM1		uc001cug.1	FAM159A
uc003fer.1	SERPINI2		uc001baf.3	PADI2
uc003fes.1	SERPINI2		uc010eos.1	CD33
uc003fet.1	SERPINI2		uc010eou.1	CD33
uc021xqq.1	Mir_576		uc001npv.3	MS4A8B
uc001cye.3	BSND		uc001ohm.1	CD248
uc011lcm.1	PLAT		uc021qub.1	LPAR5
uc002dan.4	CLEC16A		uc001plj.3	BTG4
uc003xwu.3	SGK3		uc010lxg.1	PLAT
uc010osl.2	LOC339524		uc001kcz.1	LRIT1
uc022aqv.1	XKR5		uc001pyf.3	BLID
uc021rej.1	MAP1LC3B2		uc011bnd.2	GRK7
uc022azh.1	RGS22		uc010wac.2	PPY2
uc010ztz.2	DNMT3B		uc011moy.2	VSIG4
uc010pmf.2	TOP1P1		uc021sbz.1	MIR770
uc001kem.3	LOC728190		uc004dwi.2	VSIG4
uc004api.3	CTSL1		uc010txm.2	MIR494
uc010whz.1	TMEM106A		uc021pez.1	LOC730159
uc001ajl.1	PLCH2		uc010ocm.2	PADI2
uc010vmu.1	CLEC18B		uc001wft.2	TRAC
uc001uwx.3	STOML3		uc002yiw.1	BAGE
uc010gef.3	DNMT3B		uc010wat.1	RAB34
uc001vqi.3	EFNB2		uc002ieb.3	MEOX1
uc001ohm.1	CD248		uc010was.1	RAB34
uc010lxg.1	PLAT		uc021qjr.1	TRNA_Leu
uc001bab.2	ATP13A2		uc002reg.3	KLHL29
uc003xgj.3	SCARA5		uc003jle.2	EGFLAM
uc003vqr.1	AK054623		uc003lbs.1	KLHL3
uc002wsb.3	PLK1S1		uc011dsn.2	GRM4
uc002vzs.2	GPR35		uc003yum.2	ST3GAL1
uc002jih.2	ABCA5		uc010lxf.1	PLAT
uc004apk.3	CTSL1		uc002wcq.4	PDCD1
uc011bsx.1	APOD		uc009vlv.2	KCNAB2
uc002bgb.3	C15orf26		uc004aph.3	CTSL1
uc011lua.1	ANKRD19P		uc003yuk.2	ST3GAL1
uc022ars.1	AK091593		uc002wsb.3	PLK1S1
uc003kfg.3	OTP		uc011mrm.2	ZMAT1
uc021xwf.1	DQ598099		uc004ein.3	ZMAT1
uc001kxx.4	WDR96		uc002wai.1	SNED1
uc010lxf.1	PLAT		uc021pkj.1	RHOU
uc002apy.1	SNORD18B		uc001htf.3	RHOU
uc021vvc.1	ALS2CR11		uc002wiu.3	ADAM33
uc001ibf.1	KIF26B		uc002wir.1	ADAM33
uc003hyu.2	LEF1		uc002wit.3	ADAM33
uc003hyt.2	LEF1		uc001mxv.1	AX748080
uc001lcn.3	PNLIPRP1		uc021zcj.1	GJB7
uc010ggk.2	L3MBTL1		uc010fzi.2	GPR35
uc021res.1	MIR4498		uc010fzh.2	GPR35
uc001ijk.1	AX748236		uc010bet.2	HDC
uc011bpb.2	OTOL1		uc004dbp.4	ARX
uc021uzi.1	LOC284379		uc010zge.1	MFSD6
uc009ydb.2	SYT8		uc010zsi.2	PLK1S1
uc001baa.2	ATP13A2		uc002ugd.2	LOC440925
uc003hyv.2	LEF1		uc003grv.3	SEL1L3
uc010zua.2	DNMT3B		uc022cdv.1	IGSF1
uc002wyc.3	DNMT3B		uc004ewe.4	IGSF1
uc021xuy.1	U2		uc004ewd.3	IGSF1
uc021rca.1	U4		uc001qzz.3	ETV6
uc010oso.2	LOC339524		uc003qnt.3	PPP1R14C
uc010osn.2	LOC339524		uc003zbw.1	SCRT1
uc002yij.3	MYT1		uc001oqr.1	KRTAP5-8
uc010gee.3	DNMT3B		uc002tft.1	LIMS3-LOC440895
uc001cyj.2	PPAP2B		uc021sqo.1	MIR631
uc002hpz.3	GPR179		uc001ysh.1	FLJ00385
uc002idn.1	TMEM106A		uc001ysi.1	FLJ00385
uc010cze.1	TMEM106A		uc021xhm.1	NLGN1
uc021umj.1	TRNA_Phe		uc010zsh.2	PLK1S1
uc010yef.1	PRKCG		uc002nxt.1	HPN
uc001dhi.3	ST6GALNAC5		uc004epb.3	AF070581
uc010dck.1	BC114339		uc003fio.1	NLGN1
uc002xem.1	AX746620		uc003fip.1	NLGN1
uc003xwt.3	SGK3		uc002fei.3	CHST5
uc010pyq.1	KIF26B		uc001rvm.3	BC034605
uc002wye.3	DNMT3B		uc002fde.2	FA2H
uc022ano.1	CDR3		uc010vmy.2	FA2H
uc001qzf.1	PRB4		uc010eab.1	CYP4F11
uc002wyd.3	DNMT3B		uc002nbu.2	CYP4F11
uc001tfu.1	SNORA53		uc010sue.2	PPFIA2
uc004cfk.4	OLFM1		uc010jvk.1	GRM4
uc002adg.3	PRTG		uc002pab.3	APOE
uc003yum.2	ST3GAL1		uc002jdz.2	ERN1
uc001xzs.1	CATSPERB		uc002wxd.3	PDRG1
uc002hca.1	PROCA1		uc011bjc.2	PLA1A
uc003qei.4	TCF21		uc002bue.3	SPATA8
uc021qlb.1	BATF2		uc003krg.3	CDO1
uc003wfp.3	ZNF212		uc002urz.2	MFSD6
uc001lle.1	STK32C		uc003kkp.2	KIAA0825
uc001zfr.3	OTUD7A		uc010oyx.1	ANKRD35
uc001gdb.2	RXRG		uc004apl.3	CTSL1
uc009zwk.1	MAP1LC3B2		uc010bfi.1	WDR72
uc004crw.2	STS		uc010jhd.3	PDGFRB
uc010lxz.1	SNTG1		uc011cud.1	FLJ42709
uc002vqf.3	SLC16A14		uc004cfn.4	OLFM1
uc001ozp.3	FAM181B		uc002wah.1	SNED1
uc003urq.3	CYP3A5		uc004epi.2	ALG13
uc010ewl.2	MYT1L		uc021zdi.1	GRIK2
uc002xgs.3	GHRH		uc001cyj.2	PPAP2B
uc002xgr.3	GHRH		uc001lcu.3	HSPA12A
uc021rbz.1	TRNA_Asp		uc010rnw.2	NAALADL1
uc021pao.1	AX746485		uc010sia.2	PIK3C2G
uc010dgo.3	ITGB4		uc010sib.2	PIK3C2G
uc002jjp.1	CDC42EP4		uc010sic.2	PIK3C2G
uc002kxe.2	TRAPPC8		uc001rdt.3	PIK3C2G
uc010osm.2	LOC339524		uc001ele.3	BC073801
uc003inx.2	DCHS2		uc003lro.3	PDGFRB
uc010qmq.2	LOC728190		uc021qcl.1	OR7E12P
uc021zdi.1	GRIK2		uc002axt.2	CYP11A1
uc011cto.1	RNU5E-1		uc010bjn.1	CYP11A1
uc001pym.3	C11orf63		uc022ccl.1	ALG13
uc010gyj.3	CHADL		uc001nxa.2	LGALS12
uc001fmn.1	SCARNA4		uc001nxb.2	LGALS12
uc002xgt.3	GHRH		uc001nxc.2	LGALS12
uc021wdc.1	GHRH		uc010rfl.2	C11orf96
uc003uya.1	NAT16		uc001yos.4	KIF26A
uc003jlg.2	EGFLAM		uc002ref.3	KLHL29
uc010sxg.2	SSH1		uc010uca.1	C15orf29
uc011dzb.2	ME1		uc004dyl.3	TEX11
uc011dzc.2	ME1		uc004dym.3	TEX11
uc003yuk.2	ST3GAL1		uc002jlu.1	GRIN2C
uc021vze.1	GPR35		uc001ool.1	IGHMBP2
uc010tez.2	STOML3		uc010vjr.2	RLTPR
uc010ztx.1	DNMT3B		uc010eqz.1	PRKCG
uc010kjn.3	ZDHHC14		uc001lct.3	HSPA12A
uc002qik.3	GP6		uc002yiv.1	BAGE
uc010esq.3	GP6		uc022bmb.1	5S_rRNA
uc002qil.3	GP6		uc003yui.1	AX746885
uc001key.1	ATAD1		uc010nar.3	OLFM1
uc002wmt.3	FERMT1		uc010omx.1	AGBL4
uc021opz.1	TRNA_Cys		uc010omw.1	AGBL4
uc022bxw.1	SPIN2B		uc001cru.2	AGBL4
uc011mor.1	SPIN2B		uc004dgj.1	AK127697
uc021vlf.1	TRNA_Pseudo		uc003qxj.1	LINC00242
uc009xio.2	SFMBT2		uc021tws.1	NEUROD2
uc021vsn.1	U6		uc021seo.1	AHNAK2
uc001fup.2	IGSF9		uc011lsz.2	NTRK2
uc021xpr.1	HPSE		uc011lta.2	NTRK2
uc010nng.3	ARL13A		uc010bag.1	CHRNA7
uc004ego.3	ARL13A		uc002etn.3	RLTPR
uc004duo.3	FOXR2		uc003hyu.2	LEF1
uc001qvk.1	A2M		uc003hyt.2	LEF1
uc001ijn.2	SFMBT2		uc002tno.3	CNTNAP5
uc001xsr.3	ESRRB		uc010flu.3	CNTNAP5
uc003xgk.3	SCARA5		uc010imb.2	LEF1
uc002wai.1	SNED1		uc010hdt.3	HRH1
uc021vyx.1	FLJ43879		uc010hds.3	HRH1
uc002wyf.3	DNMT3B		uc001oom.1	IGHMBP2
uc010baa.1	OTUD7A		uc001vqi.3	EFNB2
uc009zgk.1	A2M		uc022ccn.1	ALG13
uc001rgf.3	C12orf77		uc009wvv.1	METTL11B
uc002nbt.2	CYP4F11		uc002piq.2	CCDC114
uc010uuw.1	C1QTNF8		uc003uhu.1	PCLO
uc010cgy.3	GABARAPL2		uc003hyv.2	LEF1
uc010owc.1	OVGP1		uc001gdb.2	RXRG
uc010vzb.1	SLC47A1		uc001xvi.1	SNORA79
uc010cqq.1	SLC47A1		uc001iwy.4	NRP1
uc002gvy.1	SLC47A1		uc009xlz.3	NRP1
uc010vyz.1	SLC47A1		uc010gir.2	BC037891
uc010vza.1	SLC47A1		uc003uht.1	PCLO
uc010cqp.1	SLC47A1		uc001iwx.4	NRP1
uc010vzc.1	SLC47A1		uc003pgk.3	KCNQ5
uc001cwv.1	CDCP2		uc011dyk.2	KCNQ5
uc021ycz.1	LOC100505841		uc010kat.3	KCNQ5
uc021pmn.1	TRNA_Val		uc010ykg.2	KLHL29
uc011lxf.2	ALAD		uc021pvb.1	NRG3
uc003uyb.1	NAT16		uc004apk.3	CTSL1
uc021qdt.1	BC026354		uc003vrc.2	PLXNA4
uc001hos.1	CNIH3		uc001lmo.2	CALY
uc003xub.3	CA8		uc004api.3	CTSL1
uc010zsi.2	PLK1S1		uc003pbp.3	GCM1
uc009xth.1	ATAD1		uc001ftp.4	DARC
uc002nmc.3	HAPLN4		uc022aho.1	MIR591
uc001nbw.1	GYLTL1B		uc002ytn.3	LOC100506334
uc003zbw.1	SCRT1		uc001kfz.3	CH25H
uc001pue.4	CXCR5		uc001jri.1	ADAMTS14
uc001aik.3	C1orf222		uc001iwv.4	NRP1
uc002wyg.3	DNMT3B		uc001fup.2	IGSF9
uc010rzc.1	NLRX1		uc001pri.1	DSCAML1
uc010gdx.1	TTLL9		uc021yns.1	TRNA_Tyr
uc001lev.1	PPAPDC1A		uc010hbt.2	IL5RA
uc021rey.1	HNF1A		uc011asm.1	IL5RA
uc021rez.1	HNF1A		uc003plu.2	C6orf165
uc001dmg.4	LOC339524		uc003xvj.2	CYP7B1
uc001amb.2	CHD5		uc001ydp.3	SERPINA3
uc003bio.4	FAM19A5		uc001ydr.3	SERPINA3
uc021xhm.1	NLGN1		uc010xsh.1	HPN
uc003cex.3	CMTM8		uc021vgu.1	TRNA_Pseudo
uc001kep.3	LOC728190		uc001ftm.2	LOC100131825
uc010prq.1	ELK4		uc004els.2	H2BFM
uc003jlh.2	EGFLAM		uc001tjt.2	C12orf42
uc009xre.3	ANXA7		uc001ydo.4	SERPINA3
uc022bnp.1	MIR3911		uc001yds.3	SERPINA3
uc002loo.3	C2CD4C		uc010avg.3	SERPINA3
uc021rgf.1	TRNA_Ala		uc003wsq.1	LOC157273
uc001tse.3	SH2B3		uc010fzt.3	PDCD1
uc009xtd.2	LOC728190		uc003qtc.3	SLC22A1
uc021tph.1	DL476358		uc010etg.3	NLRP8
uc001qzt.3	PRB4		uc002qmh.3	NLRP8
uc021oso.1	VTCN1		uc010zsj.2	PLK1S1
uc001ehb.3	VTCN1		uc011bsx.1	APOD
uc001ehc.3	VTCN1		uc011msr.1	RGAG1
uc021osn.1	VTCN1		uc001iww.4	NRP1
uc001tnn.4	SSH1		uc010yod.2	LOC388946
uc010wpz.2	MILR1		uc003luy.4	GRIA1
uc010prn.1	SLC45A3		uc003lva.4	GRIA1
uc001adf.3	TNFRSF4		uc011dcw.2	GRIA1
uc001pyl.1	C11orf63		uc003luz.4	GRIA1
uc010gux.3	ADRBK2		uc011dcv.2	GRIA1
uc001htf.3	RHOU		uc003wzc.3	SH2D4A
uc021pkj.1	RHOU		uc001llc.1	STK32C
uc003eju.3	ABTB1		uc011dep.2	FBLL1
uc003wcb.3	KEL		uc001lld.1	STK32C
uc001bit.3	IL28RA		uc003kkd.2	FLJ42709
uc001bir.3	IL28RA		uc009ybf.2	TTC40
uc001biu.3	IL28RA		uc003gbm.4	GAK
uc001bis.3	IL28RA		uc010zqh.1	ADAM33
uc021twp.1	TRNA_Cys		uc001kco.2	NRG3
uc003oru.1	TAF8		uc021pvc.1	NRG3
uc003orv.1	TAF8		uc010qlz.1	NRG3
uc003oki.1	ZNF76		uc001duk.3	COL11A1
uc009xdi.1	RPS6KC1		uc002rut.3	PRKCE
uc003xcm.1	EGR3		uc021vlv.1	LOC100287216
uc002hbz.1	SUPT6H		uc010yef.1	PRKCG
uc002jjo.3	CDC42EP4		uc011dyj.2	KCNQ5
uc001ibg.1	KIF26B		uc003bew.2	PRR5
uc010qtd.2	PPAPDC1A		uc021wxe.1	PRSS50
uc002wak.3	SNED1		uc022bfk.1	Mir_207
uc003owb.3	VEGFA		uc022cco.1	ALG13
uc002lpl.1	PRSS57		uc003qtd.3	SLC22A1
uc010xfs.1	PRSS57		uc004cfl.4	OLFM1
uc021qnp.1	B3GNT6		uc002uuv.4	PLCL1
uc021tun.1	MIR4724		uc010fsp.3	PLCL1
uc001fqp.1	ARHGEF11		uc002dob.2	LOC100506655
uc002nmb.3	HAPLN4		uc010zua.2	DNMT3B
uc011ebi.1	ROS1		uc011kap.2	BMPER
uc021yzp.1	PTCRA		uc021yrq.1	DQ581281
uc010btf.3	ZNF213		uc021uvm.1	APOC1P1
uc004auc.3	PHF2		uc004clp.2	LRRC26
uc002wsd.3	PLK1S1		uc003jpd.3	FST
uc002aoj.1	RASL12		uc001qzf.1	PRB4
uc001nbx.1	GYLTL1B		uc010avs.3	HHIPL1
uc002eqx.3	CES4A		uc001ibf.1	KIF26B
uc002wxc.2	TTLL9		uc021sqh.1	HP11097
uc002rut.3	PRKCE		uc002wsi.3	NKX2-2
uc004bhl.4	ALAD		uc002ckq.3	SSTR5
uc003lfy.1	EIF4EBP3		uc011dyh.2	KCNQ5
uc002jjn.3	CDC42EP4		uc011dyi.2	KCNQ5
uc011abt.2	NPBWR2		uc021pjc.1	U3
uc001llc.1	STK32C		uc002pkn.1	FGF21
uc010gwn.3	RFPL3		uc009vkz.1	KIAA1751
uc021yer.1	LOC729080		uc010lhn.1	MUC3B
uc001fbm.3	LOR		uc004cfk.4	OLFM1
uc021ozy.1	LOR		uc003gbn.4	GAK
uc001van.1	SPERT		uc004enl.3	MID2
uc001vao.2	SPERT		uc004enk.3	MID2
uc001lje.1	DHX32		uc002waf.3	LOC200772
uc002tui.4	YSK4		uc010bah.1	CHRNA7
uc009wbw.3	ST6GALNAC5		uc004cbh.2	NTNG2
uc001oce.1	BATF2		uc001itf.2	LINC00202
uc002pay.1	EXOC3L2		uc010zmp.2	INPP5D
uc001kxz.3	WDR96		uc010zmo.2	INPP5D
uc009zli.1	SPATS2		uc003oip.3	GRM4
uc021rbk.1	PPFIA2		uc002cwc.1	GLIS2
uc021rbl.1	PPFIA2		uc003oio.3	GRM4
uc021xfj.1	AGTR1		uc010ztz.2	DNMT3B
uc011cgg.1	SEC24D		uc001cyb.4	C1orf177
uc009zak.3	TREH		uc001cya.4	C1orf177
uc001puf.3	CXCR5		uc010gtv.1	RTDR1
uc021rkv.1	MIR3665		uc002qwp.3	SNTG2
uc002zru.3	RTN4R		uc021tyd.1	Metazoa_SRP
uc003fio.1	NLGN1		uc002nxq.2	HPN
uc003fip.1	NLGN1		uc003bfh.1	PRR5
uc001rud.2	SPATS2		uc001llb.2	STK32C
uc021sse.1	AL109718		uc021rej.1	MAP1LC3B2
uc011aqj.2	ARHGAP8		uc001hos.1	CNIH3
uc001ldv.3	SNORA19		uc010ibk.1	GAK
uc001nbv.1	GYLTL1B		uc002ldb.3	ZBTB7C
uc011bsu.2	LOC100131551		uc003ovk.1	LRRC73
uc010gzt.1	PRR5		uc011dzb.2	ME1
uc002vpk.1	AX746677		uc011dzc.2	ME1
uc003wqq.3	XKR5		uc002wal.3	SNED1
uc021uwy.1	FUT1		uc001bgg.1	AK025975
uc001rue.2	SPATS2		uc001kzd.3	DUSP5
uc001tlp.3	POLR3B		uc003glk.3	GPR78
uc001llb.2	STK32C		uc003bex.2	PRR5
uc003wig.4	ATG9B		uc002tqc.3	DQ573684
uc002szr.3	MRPL30		uc004cbp.1	BARHL1
uc003amj.3	RFPL3		uc010jct.3	SNCAIP
uc010qay.2	SFMBT2		uc002tpt.4	HS6ST1
uc001yos.4	KIF26A		uc022ccq.1	ALG13
uc001kez.1	ATAD1		uc002xkq.1	SGK2
uc001pvw.3	NLRX1		uc010wrh.1	GRIN2C
uc001pvu.3	NLRX1		uc002jlt.1	GRIN2C
uc001pvv.3	NLRX1		uc021sba.1	IFI27
uc003hpa.1	NKX6-1		uc003xcm.1	EGR3
uc002bay.1	DNM1P35		uc003uxn.1	AK096803
uc002zfa.3	LRRC3		uc003bwb.4	HRH1
uc001scb.4	ZNF740		uc001xkk.3	ACTN1
uc003icx.1	AK097701		uc003ghm.3	ADRA2C
uc001lld.1	STK32C		uc003egh.2	ADCY5
uc002wek.3	RSPO4		uc003jpc.3	FST
uc021tie.1	SALL1		uc002pex.3	PTGIR
uc009xme.3	LOC399744		uc003lso.4	SYNPO
uc001maa.3	DQ656008		uc002iiq.3	FMNL1
uc002dhe.3	ACSM5		uc010dot.1	ZBTB7C
uc002nyk.1	FAM187B		uc022ccm.1	ALG13
uc002pht.3	ELSPBP1		uc002loi.3	PPAP2C
uc002sok.1	LRRTM1		uc001lmc.3	UTF1
uc002vvi.3	TRPM8		uc021yfv.1	SYNPO
uc002vvj.3	TRPM8		uc001ltf.3	TOLLIP
uc002xor.3	WFDC2		uc001gkl.1	TNN
uc003wzt.1	AK057515		uc011nav.1	BCORP1
uc004fgk.3	CSAG3		uc010bac.2	CHRNA7
uc004fgl.3	CSAG3		uc010bad.2	CHRNA7
uc004fgm.3	CSAG3		uc010bab.2	CHRNA7
uc021vbd.1	MIR935		uc010gee.3	DNMT3B
uc001qpt.1	ACRBP		uc003kle.1	GPR150
uc001rwx.4	TMPRSS12		uc001pvz.3	PDZD3
uc002tiw.3	IL1F10		uc010rzd.2	PDZD3
uc002vjg.4	LOC151300		uc001pvy.3	PDZD3
uc004fbk.3	SPANXC		uc001pwa.3	PDZD3
uc009xkm.1	PRTFDC1		uc010gjn.1	PPP4R1L
uc010prh.1	MIR135B		uc010gef.3	DNMT3B
uc010sgj.1	POU5F1P3		uc003jlv.4	C9
uc010zcr.1	SLC4A10		uc010zty.1	DNMT3B
uc011efd.2	OPRM1		uc001iwz.2	NRP1
uc011efe.2	OPRM1		uc002wyc.3	DNMT3B
uc021wxb.1	CCR5		uc004axu.3	FOXE1
uc022amk.1	MIR4468		uc010axc.1	AHNAK2
uc002fdd.2	FA2H		uc004bzk.1	DKFZp434P0216
uc002ffr.1	AK098656		uc001ibg.1	KIF26B
uc010zsh.2	PLK1S1		uc002wyd.3	DNMT3B
uc003qnt.3	PPP1R14C		uc021ucm.1	SSTR2
uc004bzj.3	DKFZp434P0216		uc003zjf.3	CD274
uc010din.3	CD7		uc010rkx.2	STX3
uc009wde.3	TGFBR3		uc001nog.3	STX3
uc002wej.3	RSPO4		uc021qjs.1	TRNA_Lys
uc010syf.2	SH2B3		uc002upu.1	ZSWIM2
uc001fug.1	C1orf204		uc001wks.2	JPH4
uc010imz.1	SEC24D		uc021tpt.1	TRNA_Thr
uc001wbg.1	SALL2		uc004any.1	NTRK2
uc002suc.3	MRPS5		uc010dnw.3	ZBTB7C
uc002vrl.4	C2orf72		uc010pqq.2	SOX13
uc002zji.4	PCNT		uc001ypx.2	AHNAK2
uc002inj.1	SKAP1		uc011jxm.1	VWDE
uc010dbd.1	SKAP1		uc003ssj.2	VWDE
uc010dbe.1	SKAP1		uc010quu.1	STK32C
uc002ini.1	SKAP1		uc010qhh.2	AK294819
uc003ptx.1	WASF1		uc010ztx.1	DNMT3B
uc001tsf.3	SH2B3		uc002llq.3	CNDP1
uc001dmf.3	LOC339524		uc009ydb.2	SYT8
uc021wqi.1	FAM109B		uc003gbl.4	GAK
uc001teo.1	ELK3		uc001wzq.3	PTGDR
uc002idz.3	MEOX1		uc010zqg.1	ADAM33
uc001cxz.4	TTC22		uc002pbe.3	KLC3
uc003xwr.3	SGK3		uc002qxd.3	MYT1L
uc010zlx.1	SPHKAP		uc002qxe.3	MYT1L
uc001yai.3	SLC24A4		uc022ccp.1	ALG13
uc021pzr.1	AK001928		uc010drq.3	MADCAM1
uc001ejd.1	BC029473		uc009zwk.1	MAP1LC3B2
uc021vrj.1	TRNA_Ala		uc021uoa.1	LOC100507588
uc003bvj.1	GHRL		uc002wye.3	DNMT3B
uc001uud.3	N4BP2L1		uc010ppm.2	C1orf106
uc010sgi.2	POU5F1P3		uc010ivu.2	CDC20B
uc010pkk.1	TOMM40L		uc003jpo.2	CDC20B
uc003loe.3	PPP2R2B		uc003jpn.2	CDC20B
uc010jgm.3	PPP2R2B		uc003hrd.3	SPP1
uc003awy.3	APOBEC3G		uc003hrb.3	SPP1
uc003eta.3	BPESC1		uc021xjv.1	BC040733
uc001bag.1	PADI2		uc003zlk.3	FREM1
uc021scf.1	SNORD112		uc010ibj.3	GAK
uc001zfs.1	OTUD7A		uc001xpx.2	SYNDIG1L
uc001jxg.3	ZNF503		uc010dnv.3	ZBTB7C
uc003vvh.3	TBXAS1		uc010dnu.3	ZBTB7C
uc010vmi.1	ATXN1L		uc001ixb.2	NRP1
uc002dcq.3	PLA2G10		uc001ibh.1	KIF26B
uc001cbu.3	EPHA10		uc010dos.1	ZBTB7C
uc002lyd.4	GIPC3		uc001lyc.1	ART5
uc003ptv.1	WASF1		uc002waj.1	SNED1
uc003bey.1	PRR5		uc021rkv.1	MIR3665
uc002yhz.3	RGS19		uc021vnt.1	DQ573684
uc002xyy.1	PPP4R1L		uc009yyz.2	FAM55B
uc001zfq.3	OTUD7A		uc003sum.3	TWIST1
uc002zjj.3	PCNT		uc002vnx.3	FAM124B
uc021tif.1	SALL1		uc003jlh.2	EGFLAM
uc010jfa.3	SNHG4		uc002dey.2	AK310228
uc003aay.1	GGT1		uc003vlg.3	BC041947
uc003bez.1	PRR5		uc021roh.1	TRNA_Thr
uc021xgg.1	TIPARP		uc002loj.3	PPAP2C
uc010esj.2	NCR1		uc021xbh.1	U3
uc001ruf.2	SPATS2		uc004eor.2	RGAG1
uc021oqb.1	TRNA_Arg		uc003qnz.2	PLEKHG1
uc003pty.1	WASF1		uc002fkn.1	CA5A
uc001hlv.3	SLC30A10		uc003pjh.1	FAM46A
uc001npz.1	MS4A10		uc001msu.2	DCDC1
uc002pko.1	FGF21		uc002jje.3	SSTR2
uc003hkd.3	CCDC158		uc010don.1	ZBTB7C
uc010eab.1	CYP4F11		uc010doo.1	ZBTB7C
uc021tth.1	DQ586005		uc010dop.1	ZBTB7C
uc001hlw.3	SLC30A10		uc011clg.2	TUBB4Q
uc001hlx.3	SLC30A10		uc003aqv.1	IL2RB
uc001lpc.3	PKP3		uc021yfu.1	SYNPO
uc001lyz.2	OR52K2		uc002wug.1	VSX1
uc001may.1	UBQLN3		uc010wrt.2	SLC16A5
uc001nov.2	AB231731		uc010htw.1	SLCO2A1
uc001now.2	AB231729		uc001fuq.2	IGSF9
uc001noy.2	MS4A4E		uc003qgq.1	AJ606316
uc002hib.3	CCL8		uc009vyf.1	NSUN4
uc002nbu.2	CYP4F11		uc003kke.2	FLJ42709
uc002tru.1	CYP4F30P		uc010tcy.1	SPATA13
uc003pso.1	LINC00222		uc010dor.1	ZBTB7C
uc003psp.1	LINC00222		uc010doq.1	ZBTB7C
uc003psr.1	LINC00222		uc003lsn.3	SYNPO
uc009ymw.2	MS4A4E		uc002cyd.1	PPL
uc010teo.2	CCNA1		uc001zft.3	CHRNA7
uc011aon.2	GRAP2		uc021sic.1	CHRNA7
uc011aoq.2	GRAP2		uc021rss.1	U6
uc011lmb.2	CD274		uc001ixa.2	NRP1
uc021qcw.1	UBQLN3		uc002ykr.3	CHODL
uc021uye.1	Mir_324		uc010cnc.2	SHBG
uc021zeg.1	LOC100287632		uc010rky.2	STX3
uc022agx.1	Mir_548		uc003sir.3	PDGFA
uc022aty.1	U6		uc003jlf.2	EGFLAM
uc001nox.2	MS4A4E		uc010qnw.2	SLC35G1
uc001vhm.1	BC026300		uc003plw.3	C6orf165
uc010sue.2	PPFIA2		uc003hrj.1	ABCG2
uc011aom.2	GRAP2		uc002eqx.3	CES4A
uc011aoo.2	GRAP2		uc002eqy.3	CES4A
uc021tsw.1	TRNA		uc010slu.2	OR8S1
uc021xbo.1	GABRR3		uc004aob.1	NTRK2
uc004bgv.4	SLC31A1		uc004anv.1	NTRK2
uc010ibk.1	GAK		uc010ebh.3	JAK3
uc010quq.1	PTPRE		uc002dqe.1	NUPR1
uc011kiy.2	CYP3A5		uc001kjf.2	SLC35G1
uc001uuc.3	N4BP2L1		uc001ebw.3	BC034233
uc009xsr.1	DYDC1		uc001ham.3	SOX13
uc010fzi.2	GPR35		uc010viy.2	CES4A
uc010fzh.2	GPR35		uc003sis.3	PDGFA
uc003dbq.4	IQCF1		uc001fbm.3	LOR
uc010zsj.2	PLK1S1		uc021ozy.1	LOR
uc021pxv.1	ITPRIP		uc021wxu.1	MIR4271
uc002fmn.2	CBFA2T3		uc001yhd.3	SLC25A47
uc001gja.1	ANKRD45		uc001yhc.3	SLC25A47
uc003qxe.1	TCTE3		uc003jmm.1	PLCXD3
uc010auj.3	SLC24A4		uc001qap.3	SPA17
uc010zxm.1	SLC12A5		uc021tbe.1	TRNA_Pseudo
uc003faw.3	TIPARP		uc001kjg.2	SLC35G1
uc002egc.2	ADCY7		uc002wsd.3	PLK1S1
uc001yak.3	SLC24A4		uc010mqh.3	CTSL1
uc022apl.1	TRNA_Ser		uc011eel.1	PLEKHG1
uc001ocf.1	BATF2		uc010dag.3	FMNL1
uc021yrg.1	TRNA_Val		uc003fkx.3	SOX2
uc003jlf.2	EGFLAM		uc022abl.1	MIR550B2
uc002ldr.2	SNORD58C		uc022abm.1	MIR550A2
uc002zrv.3	RTN4R		uc001fur.2	IGSF9
uc011ltb.1	NTRK2		uc011agq.2	DGCR10
uc003ptw.1	WASF1		uc001yil.3	SNORD113-4
uc010bhg.1	CLPX		uc004bzl.3	AK074396
uc021vhk.1	NRXN1		uc001xkm.3	ACTN1
uc001tbk.3	EPYC		uc001cqt.3	CYP4X1
uc002bon.3	MESP2		uc002wis.3	ADAM33
uc002wac.3	C2orf54		uc001xkl.3	ACTN1
uc002wyt.4	BPIFA1		uc001acx.1	AK128833
uc002xwi.4	SALL4		uc002ryc.3	RTN4
uc003eli.4	KIAA1257		uc001cuf.3	FAM159A
uc003yxt.3	LY6H		uc009yhj.3	SAA2
uc011lkb.2	LY6H		uc010lks.3	SLC13A1
uc021ros.1	RNASE2		uc011jxl.1	VWDE
uc021xso.1	MIR4799		uc003vkm.3	SLC13A1
uc001qmh.3	PRMT8		uc011cuk.2	KIAA0825
uc001vyl.1	RNASE2		uc011dcx.2	GRIA1
uc002djt.2	DQ598910		uc011dcy.2	GRIA1
uc002wyu.4	BPIFA1		uc011dcz.2	GRIA1
uc002wyv.3	BPIFA1		uc010ttb.2	ACTN1
uc003jpl.1	GZMK		uc001izy.3	LOC84856
uc003wwq.3	SGCZ		uc001kji.3	SLC35G1
uc010cxk.2	KRTAP4-6		uc001cps.1	NSUN4
uc010lmu.2	FAM180A		uc001wkq.2	JPH4
uc010uwv.2	OR1F2P		uc001wkr.2	JPH4
uc011lkc.2	LY6H		uc001mfd.3	SYT9
uc021qwj.1	SNORA75		uc021qsp.1	AK125040
uc021yex.1	SNORA36		uc021snm.1	C2CD4B
uc021yfi.1	HTR4		uc010kxo.3	POU6F2
uc021yfk.1	HTR4		uc021xpr.1	HPSE
uc010aif.2	RNASE2		uc001xkn.3	ACTN1
uc021vyc.1	MIR1244-1		uc011bpt.1	CLDN11
uc002eny.1	SNORA46		uc002wyf.3	DNMT3B
uc003phr.3	AF086303		uc002axr.3	CCDC33
uc021vzr.1	LOC100289473		uc021sqi.1	CCDC33
uc001doj.3	TGFBR3		uc002axq.3	CCDC33
uc021uky.1	AK311213		uc002loh.3	PPAP2C
uc010qby.1	ACBD7		uc002wuf.3	VSX1
uc003ftv.1	GP5		uc010srr.1	KIF5A
uc010fyg.1	NGEF		uc001hez.3	PIGR
uc001aje.2	RER1		uc009xbz.3	PIGR
uc002kkh.4	THOC1		uc002wnl.2	PAK7
uc002qid.2	NCR1		uc002wnk.2	PAK7
uc002qif.2	NCR1		uc002wnj.2	PAK7
uc002qib.2	NCR1		uc022adt.1	SNORA22
uc002qic.2	NCR1		uc021sen.1	AHNAK2
uc002qie.2	NCR1		uc002xwb.3	KCNG1
uc002hch.2	RAB34		uc003mjw.3	ADAMTS2
uc010zeu.2	EVX2		uc010ttc.2	ACTN1
uc002yhy.3	RGS19		uc010rtr.1	ME3
uc001pri.1	DSCAML1		uc001iid.1	AK128534
uc010naq.2	OLFM1		uc003onk.3	PIM1
uc001ouz.3	P4HA3		uc010oye.2	NBPF9
uc010rrj.2	P4HA3		uc010hdr.3	HRH1
uc004azg.3	ALG2		uc009xpm.1	ANXA2P3
uc001ajf.2	RER1		uc002anw.3	PLEKHO2
uc001frb.3	FCRL3		uc010zzi.2	TFAP2C
uc001fqx.4	FCRL3		uc002lmh.1	FLJ44881
uc001fqy.4	FCRL3		uc010ayh.2	LOC283685
uc001fqz.4	FCRL3		uc021sfy.1	GOLGA6L2
uc001frc.1	FCRL3		uc001lte.3	TOLLIP
uc009wsn.3	FCRL3		uc021ymw.1	TRNA_Ser
uc009wso.3	FCRL3		uc021wgo.1	TCEA2
uc002rkt.3	KRTCAP3		uc021qnc.1	ARHGEF17
uc002ieb.3	MEOX1		uc011dvw.2	SUPT3H
uc001wiw.3	SLC7A8		uc002hho.1	MYO1D
uc001pag.3	BC070093		uc002nyx.2	MAG
uc021tid.1	SALL1		uc010eds.2	MAG
uc011aph.1	DQ596940		uc002nyy.2	MAG
uc003okj.1	ZNF76		uc003oiq.3	GRM4
uc004azf.3	ALG2		uc011dsl.2	GRM4
uc001ook.1	IGHMBP2		uc011dsm.2	GRM4
uc004ees.3	POF1B		uc010hsp.1	MGLL
uc002pwc.2	IGLON5		uc001eob.1	ANKRD35
uc010inp.1	EXOSC9		uc003oyd.2	RCAN2
uc002zju.1	S100B		uc021vbd.1	MIR935
uc021rer.1	MIR1178		uc021qsl.1	AK097142
uc001jam.1	CSGALNACT2		uc002nrz.1	DQ586608
uc021rex.1	HNF1A		uc021ozf.1	KPRP
uc002avy.3	C15orf59		uc003izm.1	TRIML1
uc003bgc.3	SMC1B		uc003kum.4	CTXN3
uc009ybf.2	TTC40		uc003ycb.1	PMP2
uc003oio.3	GRM4		uc009vmn.3	CA6
uc011dyt.2	ELOVL4		uc010lwx.3	ADAM18
uc003bfb.2	PRR5		uc010lzv.1	PMP2
uc003btp.3	CIDEC		uc011bzx.2	KDR
uc004aob.1	NTRK2		uc021seu.1	LINC00226
uc004anv.1	NTRK2		uc021vmn.1	ACOXL
uc010mqh.3	CTSL1		uc021ymy.1	TRNA_Gln
uc003oip.3	GRM4		uc002nyk.1	FAM187B
uc021sis.1	DQ580140		uc002pht.3	ELSPBP1
uc002vlb.3	RESP18		uc003xni.3	ADAM18
uc010rhv.2	OR4C3		uc004dxz.1	P2RY4
uc009vln.1	DFFB		uc010shp.2	GPRC5D
uc002aoi.1	RASL12		uc011ahj.2	MIR185
uc001raa.1	ETV6		uc021oyx.1	LCE5A
uc001ghk.1	FMO2		uc001apm.3	CA6
uc022amg.1	SNORD81		uc002vvb.3	UGT1A1
uc010wau.1	RAB34		uc004dgi.3	CXorf36
uc001pzi.3	TMEM225		uc010lww.3	ADAM18
uc003vwu.1	OR9A4		uc011lti.2	FAM75C2
uc003wkq.3	GALNTL5		uc021qjm.1	OR9Q1
uc003ymx.3	TMEM74		uc001qpt.1	ACRBP
uc010goy.1	UMODL1		uc021vmm.1	ACOXL
uc010nzc.1	TNFRSF14		uc010qzq.2	OR52E6
uc021quu.1	SNORA75		uc003mtp.3	FOXC1
uc021tlz.1	FAM92B		uc002dqd.1	NUPR1
uc021tma.1	FAM92B		uc001dmf.3	LOC339524
uc001bqv.3	RAB42		uc003bgo.2	WNT7B
uc001gne.3	DQ591798		uc021wjg.1	BRWD1-IT2
uc001jaq.1	FXYD4		uc010fzs.3	PDCD1
uc001jpq.4	C10orf35		uc002tlm.3	EN1
uc001vam.1	FAM194B		uc002nho.2	JAK3
uc002dfd.4	NPIP		uc021xdj.1	MIR1280
uc002fyw.1	TM4SF5		uc010ccq.1	NLRC5
uc002sbw.1	BC038779		uc010dob.1	ZBTB7C
uc002zfw.1	KRTAP10-12		uc010doi.1	ZBTB7C
uc003fqn.3	FETUB		uc010dof.1	ZBTB7C
uc003fqp.4	FETUB		uc001ltd.3	TOLLIP
uc003yxh.3	CYP11B1		uc010jcg.3	KCNN2
uc010hyq.3	FETUB		uc003kqp.3	KCNN2
uc010hyr.3	FETUB		uc010kdx.2	TRAF3IP2
uc011muv.2	GPR119		uc010zsp.2	LINC00261
uc021ptz.1	DQ583633		uc002dtq.1	BC041466
uc021vpf.1	DQ587054		uc001iun.2	LOC387647
uc022bxx.1	SPIN2A		uc021vux.1	DQ582762
uc022bxy.1	SPIN2B		uc004evl.3	RAB33A
uc002dfc.4	LOC339047		uc010nre.3	RAB33A
uc010hys.3	FETUB		uc002lot.3	MADCAM1
uc021par.1	DM075093		uc003vqr.1	AK054623
uc021sdp.1	MIR496		uc001crm.3	FOXD2
uc002ocz.2	CLIP3		uc022cgz.1	MAGEA10
uc004evd.4	ELF4		uc022adl.1	LOC285878
uc002fen.3	GABARAPL2		uc002nyj.1	AX747741
uc002yxg.3	ETS2		uc002nhu.3	ARRDC2
uc001lkc.1	PTPRE		uc011ltb.1	NTRK2
uc011mse.2	GLRA4		uc003jmj.4	HEATR7B2
uc010nou.2	GLRA4		uc002fku.2	ZNF469
uc021ymz.1	TRNA_Ser		uc001ium.2	LOC387647
uc010ern.3	LILRA2		uc003eas.3	GRAMD1C
uc003bim.4	FAM19A5		uc003ear.3	GRAMD1C
uc002qgg.4	LILRA2		uc003oxw.3	CLIC5
uc010ero.3	LILRA2		uc009yhh.3	LOC494141
uc002qgf.3	LILRA2		uc011crm.2	SMN1
uc010wpw.2	C17orf72		uc002qfz.1	CDC42EP5
uc010wpv.2	C17orf72		uc001brz.3	MATN1
uc002jdt.4	C17orf72		uc021spa.1	SnoU13
uc010wpu.2	C17orf72		uc010pqp.2	SOX13
uc010nfu.2	PTCHD1		uc003llo.1	ARAP3
uc002soj.3	LRRTM1		uc021umv.1	TBXA2R
uc003zpy.3	BC043546		uc004ajd.3	ALDH1A1
uc010gjn.1	PPP4R1L		uc003qca.3	TMEM200A
uc002gio.2	TP53		uc010kfh.3	TMEM200A
uc003vma.3	GCC1		uc010dou.1	ZBTB7C
uc001ugz.1	DHX37		uc010dom.1	ZBTB7C
uc022bod.1	JA429730		uc021qyi.1	SNORD81
uc003jba.3	EXOC3		uc002rhn.2	KCNK3
uc002zjv.1	S100B		uc021phv.1	TRNA_Lys
uc001mnu.3	MRGPRX3		uc021ujc.1	LOC284260
uc003bgd.3	SMC1B		uc001zcp.1	BC043570
uc003owi.3	VEGFA		uc010omc.1	NSUN4
uc010rzt.2	LOC341056		uc001amh.3	RNF207
uc003yxd.1	LYNX1		uc010icb.1	FGFR3
uc003yxe.1	LYNX1		uc001cdr.3	HPCAL4
uc003yxc.1	LYNX1		uc002xly.3	HNF4A
uc002cud.3	ZNF213		uc001pzm.1	OR10S1
uc010twm.2	SLC24A4		uc001rvc.3	NCKAP5L
uc003inw.2	DCHS2		uc003ecj.4	ARHGAP31
uc011lxe.2	ALAD		uc003jdh.3	LOC340094
uc001pmu.2	C11orf57		uc003jdg.3	LOC340094
uc010xgr.2	ONECUT3		uc021rmh.1	DAOA-AS1
uc003ibp.1	AX747415		uc003ozm.2	CRISP2
uc002rgf.3	DNMT3A		uc010ejp.1	CEACAM20
uc001ycn.1	IFI27		uc011bze.2	GABRB1
uc010tnk.2	SLC7A8		uc021sub.1	LOC283738
uc011dgm.2	ADAMTS2		uc002pko.1	FGF21
uc001wiz.3	SLC7A8		uc001hlw.3	SLC30A10
uc021ygw.1	U4atac		uc001hlx.3	SLC30A10
uc003wpd.3	C8orf42		uc010teo.2	CCNA1
uc003wmq.3	RNF32		uc003fjp.1	KCNMB3
uc003uru.3	CYP3A7		uc003gxh.3	GABRB1
uc004any.1	NTRK2		uc003jgj.3	BC038535
uc010wew.1	MED24		uc003vlh.1	BC031318
uc003fav.3	TIPARP		uc004fbm.1	SPANXA2-OT1
uc010jhs.2	TNIP1		uc010ejq.1	CEACAM20
uc010qmr.1	ATAD1		uc011cqu.2	RGS7BP
uc001eyp.3	SNX27		uc011kcj.2	C7orf72
uc001rvc.3	NCKAP5L		uc011liy.1	HHLA1
uc010qhk.2	SGMS1		uc021xoj.1	LOC152578
uc010vqn.1	PITPNA		uc022buz.1	LOC347411
