# Supplementary material for: Identification of novel GLI1 target genes and regulatory circuits in human cancer cells
Source: Mol Oncol. 2018 Aug 30;12(10):1718–34. doi: 10.1002/1878-0261.12366 (PMC6166001; doi:10.1002/1878-0261.12366)
Supplement: Supplementary file 5 — Table S4. Enriched GO terms within biological processes using the 29 GLI1 and GLI1‐701G common target genes. [file MOL2-12-1718-s005.xlsx]

## Sheet: Supplementary Table S4
Supplementary Table S4. Enriched GO terms within biological processes using the 29 GLI1 and GLI1-701G common target genes
GO ID	p-value	OddsRatio	ExpCount	Count	Size	Term	Symbols
GO:0022008	2.33597e-06	8.51996	2.12473	11	1360	neurogenesis	DNMT3B;ETV6;HES1;PTCH1;ENC1;NDRG1;KIF26A;LEF1;BARHL1;PRDM16;RTN4R
GO:0006357	4.24699e-06	7.46123	2.76684	12	1771	regulation of transcription from RNA polymerase II promoter	DNMT3B;ETV6;FOXS1;HES1;MEOX1;PTCH1;TNIP1;SOSTDC1;LEF1;SOX18;BARHL1;PRDM16
GO:0048523	9.02896e-06	6.26836	6.34608	17	4062	negative regulation of cellular process	DNMT3B;ETV6;FOXS1;HES1;MMP11;PLAT;PTCH1;ENC1;TNIP1;NDRG1;SOSTDC1;KIF26A;LEF1;SOX18;BARHL1;PRDM16;RTN4R
GO:0006366	1.2103e-05	6.65944	3.05743	12	1957	transcription from RNA polymerase II promoter	DNMT3B;ETV6;FOXS1;HES1;MEOX1;PTCH1;TNIP1;SOSTDC1;LEF1;SOX18;BARHL1;PRDM16
GO:0021861	1.40329e-05	694.565	0.00624922	2	4	forebrain radial glial cell differentiation	HES1;LEF1
GO:0048869	1.85567e-05	5.80662	5.87583	16	3761	cellular developmental process	DNMT3B;ETV6;HES1;MEOX1;MMP11;PTCH1;ENC1;NDRG1;SOSTDC1;KIF26A;LEF1;SOX18;BARHL1;RHOU;PRDM16;RTN4R
GO:0048519	2.58842e-05	5.67448	6.82727	17	4370	negative regulation of biological process	DNMT3B;ETV6;FOXS1;HES1;MMP11;PLAT;PTCH1;ENC1;TNIP1;NDRG1;SOSTDC1;KIF26A;LEF1;SOX18;BARHL1;PRDM16;RTN4R
GO:0030154	3.47902e-05	5.47077	5.39464	15	3453	cell differentiation	DNMT3B;ETV6;HES1;MEOX1;MMP11;PTCH1;ENC1;NDRG1;SOSTDC1;KIF26A;LEF1;SOX18;BARHL1;PRDM16;RTN4R
GO:0007389	4.22612e-05	11.5557	0.673353	6	431	pattern specification process	HES1;MEOX1;PTCH1;SOSTDC1;LEF1;SOX18
GO:0010605	4.36084e-05	5.76536	3.46363	12	2217	negative regulation of macromolecule metabolic process	DNMT3B;ETV6;FOXS1;HES1;PLAT;PTCH1;ENC1;TNIP1;LEF1;SOX18;PRDM16;RTN4R
GO:0031324	4.6483e-05	5.72316	3.4855	12	2231	negative regulation of cellular metabolic process	DNMT3B;ETV6;FOXS1;HES1;PLAT;PTCH1;ENC1;TNIP1;LEF1;SOX18;PRDM16;RTN4R
GO:0048856	5.45649e-05	5.40444	8.07555	18	5169	anatomical structure development	DNMT3B;ETV6;FOXS1;HES1;MEOX1;MMP11;PTCH1;ENC1;NDRG1;SOSTDC1;KIF26A;LEF1;SOX18;BARHL1;CD248;RHOU;PRDM16;RTN4R
GO:0048731	5.52695e-05	5.20957	6.37577	16	4081	system development	DNMT3B;ETV6;FOXS1;HES1;MEOX1;PTCH1;ENC1;NDRG1;SOSTDC1;KIF26A;LEF1;SOX18;BARHL1;CD248;PRDM16;RTN4R
GO:0007275	5.99705e-05	5.22373	7.24441	17	4637	multicellular organism development	DNMT3B;ETV6;FOXS1;HES1;MEOX1;MMP11;PTCH1;ENC1;NDRG1;SOSTDC1;KIF26A;LEF1;SOX18;BARHL1;CD248;PRDM16;RTN4R
GO:0060019	6.52364e-05	231.464	0.0124984	2	8	radial glial cell differentiation	HES1;LEF1
GO:2000113	7.29408e-05	6.61566	1.97007	9	1261	negative regulation of cellular macromolecule biosynthetic process	DNMT3B;ETV6;FOXS1;HES1;PTCH1;ENC1;LEF1;SOX18;PRDM16
GO:0010628	8.48417e-05	5.96142	2.52625	10	1617	positive regulation of gene expression	DNMT3B;ETV6;HES1;MEOX1;PTCH1;TNIP1;LEF1;SOX18;BARHL1;PRDM16
GO:0000122	9.01952e-05	8.25267	1.13423	7	726	negative regulation of transcription from RNA polymerase II promoter	DNMT3B;ETV6;HES1;PTCH1;LEF1;SOX18;PRDM16
GO:0045893	9.08614e-05	6.41503	2.02631	9	1297	positive regulation of transcription, DNA-templated	ETV6;HES1;MEOX1;PTCH1;TNIP1;LEF1;SOX18;BARHL1;PRDM16
GO:1903508	9.08614e-05	6.41503	2.02631	9	1297	positive regulation of nucleic acid-templated transcription	ETV6;HES1;MEOX1;PTCH1;TNIP1;LEF1;SOX18;BARHL1;PRDM16
GO:0009892	9.64436e-05	5.25539	3.74797	12	2399	negative regulation of metabolic process	DNMT3B;ETV6;FOXS1;HES1;PLAT;PTCH1;ENC1;TNIP1;LEF1;SOX18;PRDM16;RTN4R
GO:0060562	9.75049e-05	12.976	0.479628	5	307	epithelial tube morphogenesis	HES1;PTCH1;SOSTDC1;LEF1;SOX18
GO:1902680	0.000102947	6.30309	2.05912	9	1318	positive regulation of RNA biosynthetic process	ETV6;HES1;MEOX1;PTCH1;TNIP1;LEF1;SOX18;BARHL1;PRDM16
GO:0048863	0.000116433	18.7116	0.25778	4	165	stem cell differentiation	HES1;MEOX1;LEF1;SOX18
GO:0007399	0.000117348	5.37393	3.20116	11	2049	nervous system development	DNMT3B;ETV6;HES1;PTCH1;ENC1;NDRG1;KIF26A;LEF1;BARHL1;PRDM16;RTN4R
GO:0044767	0.000122763	4.97934	8.52862	18	5459	single-organism developmental process	DNMT3B;ETV6;FOXS1;HES1;MEOX1;MMP11;PTCH1;ENC1;NDRG1;SOSTDC1;KIF26A;LEF1;SOX18;BARHL1;CD248;RHOU;PRDM16;RTN4R
GO:0010558	0.000124684	6.13427	2.11067	9	1351	negative regulation of macromolecule biosynthetic process	DNMT3B;ETV6;FOXS1;HES1;PTCH1;ENC1;LEF1;SOX18;PRDM16
GO:0060033	0.000127775	154.28	0.0171854	2	11	anatomical structure regression	LEF1;CD248
GO:0051254	0.000131993	6.08474	2.1263	9	1361	positive regulation of RNA metabolic process	ETV6;HES1;MEOX1;PTCH1;TNIP1;LEF1;SOX18;BARHL1;PRDM16
GO:0045892	0.000157951	6.5627	1.6826	8	1077	negative regulation of transcription, DNA-templated	DNMT3B;ETV6;FOXS1;HES1;PTCH1;LEF1;SOX18;PRDM16
GO:0032502	0.000159419	4.84574	8.68173	18	5557	developmental process	DNMT3B;ETV6;FOXS1;HES1;MEOX1;MMP11;PTCH1;ENC1;NDRG1;SOSTDC1;KIF26A;LEF1;SOX18;BARHL1;CD248;RHOU;PRDM16;RTN4R
GO:0035239	0.00016853	11.4978	0.538995	5	345	tube morphogenesis	HES1;PTCH1;SOSTDC1;LEF1;SOX18
GO:0031327	0.000175168	5.8431	2.20597	9	1412	negative regulation of cellular biosynthetic process	DNMT3B;ETV6;FOXS1;HES1;PTCH1;ENC1;LEF1;SOX18;PRDM16
GO:0010629	0.000176121	5.83854	2.20754	9	1413	negative regulation of gene expression	DNMT3B;ETV6;FOXS1;HES1;PTCH1;ENC1;LEF1;SOX18;PRDM16
GO:0009890	0.000197174	5.74421	2.24034	9	1434	negative regulation of biosynthetic process	DNMT3B;ETV6;FOXS1;HES1;PTCH1;ENC1;LEF1;SOX18;PRDM16
GO:0050793	0.00020066	5.02065	3.39489	11	2173	regulation of developmental process	DNMT3B;FOXS1;HES1;MMP11;PTCH1;ENC1;SOSTDC1;LEF1;RHOU;PRDM16;RTN4R
GO:0051172	0.000201416	5.72656	2.24659	9	1438	negative regulation of nitrogen compound metabolic process	DNMT3B;ETV6;FOXS1;HES1;PTCH1;ENC1;LEF1;SOX18;PRDM16
GO:1903507	0.000209807	6.27859	1.75291	8	1122	negative regulation of nucleic acid-templated transcription	DNMT3B;ETV6;FOXS1;HES1;PTCH1;LEF1;SOX18;PRDM16
GO:0044707	0.000215493	4.6936	8.86295	18	5673	single-multicellular organism process	DNMT3B;ETV6;FOXS1;HES1;MEOX1;MMP11;PLAT;PTCH1;ENC1;NDRG1;SOSTDC1;KIF26A;LEF1;SOX18;BARHL1;CD248;PRDM16;RTN4R
GO:0045595	0.00021916	5.65692	2.27159	9	1454	regulation of cell differentiation	DNMT3B;HES1;MMP11;PTCH1;ENC1;SOSTDC1;LEF1;PRDM16;RTN4R
GO:1902679	0.000231351	6.18303	1.7779	8	1138	negative regulation of RNA biosynthetic process	DNMT3B;ETV6;FOXS1;HES1;PTCH1;LEF1;SOX18;PRDM16
GO:0061053	0.000295249	26.7609	0.131234	3	84	somite development	MEOX1;PTCH1;LEF1
GO:0051253	0.000298513	5.93912	1.84508	8	1181	negative regulation of RNA metabolic process	DNMT3B;ETV6;FOXS1;HES1;PTCH1;LEF1;SOX18;PRDM16
GO:0010557	0.000325699	5.33839	2.39345	9	1532	positive regulation of macromolecule biosynthetic process	ETV6;HES1;MEOX1;PTCH1;TNIP1;LEF1;SOX18;BARHL1;PRDM16
GO:0045935	0.000424497	5.13272	2.47938	9	1587	positive regulation of nucleobase-containing compound metabolic process	ETV6;HES1;MEOX1;PTCH1;TNIP1;LEF1;SOX18;BARHL1;PRDM16
GO:0043586	0.000437616	77.0966	0.0312461	2	20	tongue development	LEF1;PRDM16
GO:0048699	0.000499824	5.46827	1.99038	8	1274	generation of neurons	DNMT3B;HES1;PTCH1;ENC1;KIF26A;LEF1;BARHL1;RTN4R
GO:0045165	0.000502698	12.5962	0.378078	4	242	cell fate commitment	HES1;PTCH1;SOSTDC1;SOX18
GO:0072089	0.000568438	21.2233	0.164042	3	105	stem cell proliferation	ETV6;LEF1;SOX18
GO:0045598	0.000584393	21.0159	0.165604	3	106	regulation of fat cell differentiation	HES1;MMP11;PRDM16
GO:0031328	0.000588003	4.88751	2.5903	9	1658	positive regulation of cellular biosynthetic process	ETV6;HES1;MEOX1;PTCH1;TNIP1;LEF1;SOX18;BARHL1;PRDM16
GO:0048585	0.000590682	5.32185	2.04037	8	1306	negative regulation of response to stimulus	PLAT;PTCH1;TNIP1;SOSTDC1;KIF26A;LEF1;PRDM16;RTN4R
GO:0045934	0.000596782	5.31294	2.04349	8	1308	negative regulation of nucleobase-containing compound metabolic process	DNMT3B;ETV6;FOXS1;HES1;PTCH1;LEF1;SOX18;PRDM16
GO:0045944	0.000643165	5.8745	1.56074	7	999	positive regulation of transcription from RNA polymerase II promoter	ETV6;HES1;MEOX1;TNIP1;LEF1;SOX18;BARHL1
GO:0048518	0.00064641	3.9871	7.72247	16	4943	positive regulation of biological process	DNMT3B;ETV6;FOXS1;HES1;MEOX1;PTCH1;ENC1;TNIP1;NDRG1;LEF1;SOX18;PRR5;BARHL1;CD248;RHOU;PRDM16
GO:0009891	0.00066549	4.79651	2.63405	9	1686	positive regulation of biosynthetic process	ETV6;HES1;MEOX1;PTCH1;TNIP1;LEF1;SOX18;BARHL1;PRDM16
GO:0051173	0.00066549	4.79651	2.63405	9	1686	positive regulation of nitrogen compound metabolic process	ETV6;HES1;MEOX1;PTCH1;TNIP1;LEF1;SOX18;BARHL1;PRDM16
GO:0060037	0.000687673	60.3176	0.0390576	2	25	pharyngeal system development	HES1;PTCH1
GO:0048522	0.000748056	3.90128	6.95538	15	4452	positive regulation of cellular process	DNMT3B;ETV6;HES1;MEOX1;PTCH1;ENC1;TNIP1;NDRG1;LEF1;SOX18;PRR5;BARHL1;CD248;RHOU;PRDM16
GO:0009968	0.000836853	5.6027	1.63105	7	1044	negative regulation of signal transduction	PTCH1;TNIP1;SOSTDC1;KIF26A;LEF1;PRDM16;RTN4R
GO:0030879	0.000943883	17.7217	0.195288	3	125	mammary gland development	PTCH1;SOSTDC1;LEF1
GO:0002009	0.000983248	7.70667	0.792088	5	507	morphogenesis of an epithelium	HES1;PTCH1;SOSTDC1;LEF1;SOX18
GO:0008544	0.00101528	10.3763	0.456193	4	292	epidermis development	HES1;PTCH1;SOSTDC1;SOX18
GO:0060603	0.00105979	47.8201	0.0484314	2	31	mammary gland duct morphogenesis	PTCH1;SOSTDC1
GO:0051093	0.00107811	6.16926	1.22485	6	784	negative regulation of developmental process	HES1;MMP11;PTCH1;SOSTDC1;LEF1;RTN4R
GO:0007178	0.00119315	9.91995	0.476503	4	305	transmembrane receptor protein serine/threonine kinase signaling pathway	HES1;SOSTDC1;LEF1;PRDM16
GO:0030509	0.00120432	16.2447	0.212473	3	136	BMP signaling pathway	HES1;SOSTDC1;LEF1
GO:0045597	0.00121295	6.02261	1.25297	6	802	positive regulation of cell differentiation	DNMT3B;HES1;PTCH1;ENC1;LEF1;PRDM16
GO:0051094	0.00129442	5.17358	1.75603	7	1124	positive regulation of developmental process	DNMT3B;FOXS1;HES1;PTCH1;ENC1;LEF1;PRDM16
GO:0001701	0.0012975	9.69017	0.487439	4	312	in utero embryonic development	HES1;PTCH1;LEF1;SOX18
GO:0031325	0.00136148	3.88096	4.21979	11	2701	positive regulation of cellular metabolic process	DNMT3B;ETV6;HES1;MEOX1;PTCH1;TNIP1;LEF1;SOX18;PRR5;BARHL1;PRDM16
GO:0010648	0.0013989	5.09987	1.77947	7	1139	negative regulation of cell communication	PTCH1;TNIP1;SOSTDC1;KIF26A;LEF1;PRDM16;RTN4R
GO:0010604	0.00141825	3.85852	4.24009	11	2714	positive regulation of macromolecule metabolic process	DNMT3B;ETV6;HES1;MEOX1;PTCH1;TNIP1;LEF1;SOX18;PRR5;BARHL1;PRDM16
GO:0043009	0.00142537	7.06548	0.86083	5	551	chordate embryonic development	HES1;MEOX1;PTCH1;LEF1;SOX18
GO:0023057	0.00142786	5.08055	1.78571	7	1143	negative regulation of signaling	PTCH1;TNIP1;SOSTDC1;KIF26A;LEF1;PRDM16;RTN4R
GO:0009792	0.00147184	7.01227	0.867079	5	555	embryo development ending in birth or egg hatching	HES1;MEOX1;PTCH1;LEF1;SOX18
GO:0071772	0.001477	15.0992	0.228096	3	146	response to BMP	HES1;SOSTDC1;LEF1
GO:0071773	0.001477	15.0992	0.228096	3	146	cellular response to BMP stimulus	HES1;SOSTDC1;LEF1
GO:0021532	0.00150921	39.6075	0.0578053	2	37	neural tube patterning	HES1;PTCH1
GO:0003002	0.00152518	9.26057	0.509311	4	326	regionalization	HES1;MEOX1;PTCH1;LEF1
GO:0030182	0.00154072	5.00927	1.80915	7	1158	neuron differentiation	DNMT3B;HES1;PTCH1;ENC1;KIF26A;LEF1;RTN4R
GO:0044501	0.0015623	Inf	0.0015623	1	1	modulation of signal transduction in other organism	TNIP1
GO:0045977	0.0015623	Inf	0.0015623	1	1	positive regulation of mitotic cell cycle, embryonic	HES1
GO:0052027	0.0015623	Inf	0.0015623	1	1	modulation by symbiont of host signal transduction pathway	TNIP1
GO:0052250	0.0015623	Inf	0.0015623	1	1	modulation of signal transduction in other organism involved in symbiotic interaction	TNIP1
GO:0061105	0.0015623	Inf	0.0015623	1	1	regulation of stomach neuroendocrine cell differentiation	HES1
GO:0061106	0.0015623	Inf	0.0015623	1	1	negative regulation of stomach neuroendocrine cell differentiation	HES1
GO:0085032	0.0015623	Inf	0.0015623	1	1	modulation by symbiont of host I-kappaB kinase/NF-kappaB cascade	TNIP1
GO:2000226	0.0015623	Inf	0.0015623	1	1	regulation of pancreatic A cell differentiation	HES1
GO:2000227	0.0015623	Inf	0.0015623	1	1	negative regulation of pancreatic A cell differentiation	HES1
GO:0035295	0.0015805	6.89535	0.88114	5	564	tube development	HES1;PTCH1;SOSTDC1;LEF1;SOX18
GO:0032501	0.00189787	3.65149	10.3425	18	6620	multicellular organismal process	DNMT3B;ETV6;FOXS1;HES1;MEOX1;MMP11;PLAT;PTCH1;ENC1;NDRG1;SOSTDC1;KIF26A;LEF1;SOX18;BARHL1;CD248;PRDM16;RTN4R
GO:0045596	0.0019136	6.58947	0.920197	5	589	negative regulation of cell differentiation	HES1;MMP11;PTCH1;SOSTDC1;RTN4R
GO:0001709	0.00194178	34.6457	0.0656168	2	42	cell fate determination	HES1;PTCH1
GO:0048483	0.00194178	34.6457	0.0656168	2	42	autonomic nervous system development	HES1;KIF26A
GO:2000112	0.00202235	3.49198	5.93051	13	3796	regulation of cellular macromolecule biosynthetic process	DNMT3B;ETV6;FOXS1;HES1;MEOX1;PTCH1;ENC1;TNIP1;SOSTDC1;LEF1;SOX18;BARHL1;PRDM16
GO:0048729	0.00213683	6.4182	0.943632	5	604	tissue morphogenesis	HES1;PTCH1;SOSTDC1;LEF1;SOX18
GO:0040008	0.00219946	6.37396	0.949881	5	608	regulation of growth	FOXS1;PTCH1;KIF26A;LEF1;RTN4R
GO:0021953	0.00220599	13.0678	0.262467	3	168	central nervous system neuron differentiation	HES1;PTCH1;LEF1
GO:0045604	0.00222632	32.2224	0.0703037	2	45	regulation of epidermal cell differentiation	HES1;PTCH1
GO:0060443	0.00222632	32.2224	0.0703037	2	45	mammary gland morphogenesis	PTCH1;SOSTDC1
GO:0060563	0.00232529	31.4881	0.071866	2	46	neuroepithelial cell differentiation	HES1;LEF1
GO:0060711	0.00232529	31.4881	0.071866	2	46	labyrinthine layer development	HES1;LEF1
GO:0009893	0.00241209	3.57309	4.51662	11	2891	positive regulation of metabolic process	DNMT3B;ETV6;HES1;MEOX1;PTCH1;TNIP1;LEF1;SOX18;PRR5;BARHL1;PRDM16
GO:0009653	0.0024308	3.71119	3.81671	10	2443	anatomical structure morphogenesis	HES1;MEOX1;PTCH1;SOSTDC1;KIF26A;LEF1;SOX18;CD248;RHOU;RTN4R
GO:0010001	0.00243733	12.6045	0.271841	3	174	glial cell differentiation	HES1;NDRG1;LEF1
GO:0080090	0.00245526	3.38369	8.62236	16	5519	regulation of primary metabolic process	DNMT3B;ETV6;FOXS1;HES1;MEOX1;PLAT;PTCH1;ENC1;TNIP1;SOSTDC1;LEF1;SOX18;PRR5;BARHL1;PRDM16;RTN4R
GO:0060255	0.00257856	3.36221	8.65829	16	5542	regulation of macromolecule metabolic process	DNMT3B;ETV6;FOXS1;HES1;MEOX1;PLAT;PTCH1;ENC1;TNIP1;SOSTDC1;LEF1;SOX18;PRR5;BARHL1;PRDM16;RTN4R
GO:0010556	0.00267738	3.36042	6.10549	13	3908	regulation of macromolecule biosynthetic process	DNMT3B;ETV6;FOXS1;HES1;MEOX1;PTCH1;ENC1;TNIP1;SOSTDC1;LEF1;SOX18;BARHL1;PRDM16
GO:0031323	0.00269581	3.34275	8.6911	16	5563	regulation of cellular metabolic process	DNMT3B;ETV6;FOXS1;HES1;MEOX1;PLAT;PTCH1;ENC1;TNIP1;SOSTDC1;LEF1;SOX18;PRR5;BARHL1;PRDM16;RTN4R
GO:0032269	0.00277348	5.06881	1.47325	6	943	negative regulation of cellular protein metabolic process	DNMT3B;PLAT;ENC1;TNIP1;LEF1;RTN4R
GO:0006355	0.00284439	3.39299	5.35714	12	3429	regulation of transcription, DNA-templated	DNMT3B;ETV6;FOXS1;HES1;MEOX1;PTCH1;TNIP1;SOSTDC1;LEF1;SOX18;BARHL1;PRDM16
GO:1903506	0.00301065	3.36538	5.39151	12	3451	regulation of nucleic acid-templated transcription	DNMT3B;ETV6;FOXS1;HES1;MEOX1;PTCH1;TNIP1;SOSTDC1;LEF1;SOX18;BARHL1;PRDM16
GO:0010157	0.00312227	665.667	0.00312461	1	2	response to chlorate	PTCH1
GO:0010424	0.00312227	665.667	0.00312461	1	2	DNA methylation on cytosine within a CG sequence	DNMT3B
GO:0021997	0.00312227	665.667	0.00312461	1	2	neural plate axis specification	PTCH1
GO:0045168	0.00312227	665.667	0.00312461	1	2	cell-cell signaling involved in cell fate commitment	HES1
GO:0046331	0.00312227	665.667	0.00312461	1	2	lateral inhibition	HES1
GO:0061102	0.00312227	665.667	0.00312461	1	2	stomach neuroendocrine cell differentiation	HES1
GO:0061152	0.00312227	665.667	0.00312461	1	2	trachea submucosa development	LEF1
GO:0061153	0.00312227	665.667	0.00312461	1	2	trachea gland development	LEF1
GO:0072071	0.00312227	665.667	0.00312461	1	2	kidney interstitial fibroblast differentiation	HES1
GO:0072141	0.00312227	665.667	0.00312461	1	2	renal interstitial fibroblast development	HES1
GO:2000978	0.00312227	665.667	0.00312461	1	2	negative regulation of forebrain neuron differentiation	HES1
GO:2001141	0.00315268	3.34305	5.41964	12	3469	regulation of RNA biosynthetic process	DNMT3B;ETV6;FOXS1;HES1;MEOX1;PTCH1;TNIP1;SOSTDC1;LEF1;SOX18;BARHL1;PRDM16
GO:0045444	0.00326739	11.3304	0.301525	3	193	fat cell differentiation	HES1;MMP11;PRDM16
GO:0021879	0.00330773	26.1263	0.0859268	2	55	forebrain neuron differentiation	HES1;LEF1
GO:0048732	0.00332561	7.41762	0.631171	4	404	gland development	HES1;PTCH1;SOSTDC1;LEF1
GO:0061005	0.00342696	25.6409	0.0874891	2	56	cell differentiation involved in kidney development	HES1;PTCH1
GO:0048568	0.00347562	7.32369	0.638983	4	409	embryonic organ development	HES1;PTCH1;LEF1;SOX18
GO:0009952	0.00361188	10.9229	0.312461	3	200	anterior/posterior pattern specification	HES1;MEOX1;LEF1
GO:0009880	0.0036714	24.722	0.0906137	2	58	embryonic pattern specification	MEOX1;PTCH1
GO:0051248	0.00368184	4.77027	1.55918	6	998	negative regulation of protein metabolic process	DNMT3B;PLAT;ENC1;TNIP1;LEF1;RTN4R
GO:0090092	0.00376608	10.757	0.317148	3	203	regulation of transmembrane receptor protein serine/threonine kinase signaling pathway	HES1;SOSTDC1;PRDM16
GO:0009966	0.00393017	3.44106	4.06668	10	2603	regulation of signal transduction	HES1;PTCH1;TNIP1;SOSTDC1;KIF26A;LEF1;PRR5;RHOU;PRDM16;RTN4R
GO:0031326	0.00404836	3.17039	6.37733	13	4082	regulation of cellular biosynthetic process	DNMT3B;ETV6;FOXS1;HES1;MEOX1;PTCH1;ENC1;TNIP1;SOSTDC1;LEF1;SOX18;BARHL1;PRDM16
GO:0051252	0.00415821	3.21033	5.59305	12	3580	regulation of RNA metabolic process	DNMT3B;ETV6;FOXS1;HES1;MEOX1;PTCH1;TNIP1;SOSTDC1;LEF1;SOX18;BARHL1;PRDM16
GO:0006351	0.00416836	3.20917	5.59461	12	3581	transcription, DNA-templated	DNMT3B;ETV6;FOXS1;HES1;MEOX1;PTCH1;TNIP1;SOSTDC1;LEF1;SOX18;BARHL1;PRDM16
GO:0060429	0.00422255	4.63065	1.60292	6	1026	epithelium development	HES1;MEOX1;PTCH1;SOSTDC1;LEF1;SOX18
GO:0021872	0.00431706	22.6885	0.0984252	2	63	forebrain generation of neurons	HES1;LEF1
GO:0045682	0.00431706	22.6885	0.0984252	2	63	regulation of epidermis development	HES1;PTCH1
GO:0097659	0.00434404	3.18958	5.62117	12	3598	nucleic acid-templated transcription	DNMT3B;ETV6;FOXS1;HES1;MEOX1;PTCH1;TNIP1;SOSTDC1;LEF1;SOX18;BARHL1;PRDM16
GO:0048468	0.00444444	3.76285	2.78715	8	1784	cell development	DNMT3B;HES1;ENC1;NDRG1;KIF26A;LEF1;SOX18;RTN4R
GO:0040014	0.00445207	22.3212	0.0999875	2	64	regulation of multicellular organism growth	FOXS1;PTCH1
GO:0060675	0.00445207	22.3212	0.0999875	2	64	ureteric bud morphogenesis	HES1;PTCH1
GO:0061180	0.00445207	22.3212	0.0999875	2	64	mammary gland epithelium development	PTCH1;SOSTDC1
GO:0010468	0.00450666	3.12182	6.45076	13	4129	regulation of gene expression	DNMT3B;ETV6;FOXS1;HES1;MEOX1;PTCH1;ENC1;TNIP1;SOSTDC1;LEF1;SOX18;BARHL1;PRDM16
GO:0009889	0.0045476	3.11774	6.45701	13	4133	regulation of biosynthetic process	DNMT3B;ETV6;FOXS1;HES1;MEOX1;PTCH1;ENC1;TNIP1;SOSTDC1;LEF1;SOX18;BARHL1;PRDM16
GO:0003143	0.00458902	21.9655	0.10155	2	65	embryonic heart tube morphogenesis	HES1;SOX18
GO:0072171	0.00458902	21.9655	0.10155	2	65	mesonephric tubule morphogenesis	HES1;PTCH1
GO:0001560	0.00467989	332.812	0.00468691	1	3	regulation of cell growth by extracellular stimulus	KIF26A
GO:0009957	0.00467989	332.812	0.00468691	1	3	epidermal cell fate specification	PTCH1
GO:0021558	0.00467989	332.812	0.00468691	1	3	trochlear nerve development	HES1
GO:0021943	0.00467989	332.812	0.00468691	1	3	formation of radial glial scaffolds	LEF1
GO:0042668	0.00467989	332.812	0.00468691	1	3	auditory receptor cell fate determination	HES1
GO:0045608	0.00467989	332.812	0.00468691	1	3	negative regulation of auditory receptor cell differentiation	HES1
GO:0046499	0.00467989	332.812	0.00468691	1	3	S-adenosylmethioninamine metabolic process	DNMT3B
GO:0048866	0.00467989	332.812	0.00468691	1	3	stem cell fate specification	SOX18
GO:0060648	0.00467989	332.812	0.00468691	1	3	mammary gland bud morphogenesis	SOSTDC1
GO:0071895	0.00467989	332.812	0.00468691	1	3	odontoblast differentiation	LEF1
GO:0071898	0.00467989	332.812	0.00468691	1	3	regulation of estrogen receptor binding	LEF1
GO:0071899	0.00467989	332.812	0.00468691	1	3	negative regulation of estrogen receptor binding	LEF1
GO:2000974	0.00467989	332.812	0.00468691	1	3	negative regulation of pro-B cell differentiation	HES1
GO:0001756	0.00472792	21.6209	0.103112	2	66	somitogenesis	MEOX1;LEF1
GO:0090287	0.0048975	9.76674	0.348394	3	223	regulation of cellular response to growth factor stimulus	HES1;SOSTDC1;PRDM16
GO:0044271	0.00491185	3.05926	7.35533	14	4708	cellular nitrogen compound biosynthetic process	DNMT3B;ETV6;FOXS1;HES1;MEOX1;PTCH1;ST3GAL1;ENC1;TNIP1;SOSTDC1;LEF1;SOX18;BARHL1;PRDM16
GO:0019222	0.00499106	3.0767	9.16604	16	5867	regulation of metabolic process	DNMT3B;ETV6;FOXS1;HES1;MEOX1;PLAT;PTCH1;ENC1;TNIP1;SOSTDC1;LEF1;SOX18;PRR5;BARHL1;PRDM16;RTN4R
GO:0014032	0.0050115	20.9631	0.106237	2	68	neural crest cell development	HES1;LEF1
GO:0003007	0.00502074	9.67752	0.351519	3	225	heart morphogenesis	HES1;PTCH1;SOX18
GO:0048534	0.00512464	5.18435	1.15611	5	740	hematopoietic or lymphoid organ development	ETV6;HES1;MEOX1;LEF1;CD248
GO:0003151	0.00515617	20.6489	0.107799	2	69	outflow tract morphogenesis	HES1;SOX18
GO:0051171	0.0052001	3.05744	6.55074	13	4193	regulation of nitrogen compound metabolic process	DNMT3B;ETV6;FOXS1;HES1;MEOX1;PTCH1;ENC1;TNIP1;SOSTDC1;LEF1;SOX18;BARHL1;PRDM16
GO:0034645	0.00524336	3.03084	7.40376	14	4739	cellular macromolecule biosynthetic process	DNMT3B;ETV6;FOXS1;HES1;MEOX1;PTCH1;ST3GAL1;ENC1;TNIP1;SOSTDC1;LEF1;SOX18;BARHL1;PRDM16
GO:0042063	0.00527285	9.50382	0.357768	3	229	gliogenesis	HES1;NDRG1;LEF1
GO:0035019	0.00530276	20.344	0.109361	2	70	somatic stem cell population maintenance	HES1;PRDM16
GO:0002376	0.00542915	3.41584	3.54331	9	2268	immune system process	ETV6;HES1;MEOX1;TNIP1;NDRG1;KIF26A;LEF1;PRR5;CD248
GO:0014031	0.00560167	19.7602	0.112486	2	72	mesenchymal cell development	HES1;LEF1
GO:0048864	0.00560167	19.7602	0.112486	2	72	stem cell development	HES1;LEF1
GO:0040011	0.00560215	3.90501	2.27159	7	1454	locomotion	HES1;PLAT;KIF26A;LEF1;SOX18;BARHL1;CD248
GO:0032774	0.00572785	3.05964	5.80396	12	3715	RNA biosynthetic process	DNMT3B;ETV6;FOXS1;HES1;MEOX1;PTCH1;TNIP1;SOSTDC1;LEF1;SOX18;BARHL1;PRDM16
GO:0060485	0.00573223	9.2142	0.368704	3	236	mesenchyme development	HES1;MEOX1;LEF1
GO:0007159	0.00573745	6.32609	0.735846	4	471	leukocyte cell-cell adhesion	HES1;TNIP1;LEF1;PRR5
GO:0072078	0.00575397	19.4807	0.114048	2	73	nephron tubule morphogenesis	HES1;PTCH1
GO:0035050	0.00606425	18.9446	0.117173	2	75	embryonic heart tube development	HES1;SOX18
GO:0072088	0.00606425	18.9446	0.117173	2	75	nephron epithelium morphogenesis	HES1;PTCH1
GO:0014033	0.00622221	18.6874	0.118735	2	76	neural crest cell differentiation	HES1;LEF1
GO:0021536	0.00622221	18.6874	0.118735	2	76	diencephalon development	HES1;LEF1
GO:0002085	0.00623517	221.861	0.00624922	1	4	inhibition of neuroepithelial cell differentiation	HES1
GO:0007296	0.00623517	221.861	0.00624922	1	4	vitellogenesis	ETV6
GO:0009794	0.00623517	221.861	0.00624922	1	4	regulation of mitotic cell cycle, embryonic	HES1
GO:0010499	0.00623517	221.861	0.00624922	1	4	proteasomal ubiquitin-independent protein catabolic process	ENC1
GO:0021555	0.00623517	221.861	0.00624922	1	4	midbrain-hindbrain boundary morphogenesis	HES1
GO:0021557	0.00623517	221.861	0.00624922	1	4	oculomotor nerve development	HES1
GO:0032776	0.00623517	221.861	0.00624922	1	4	DNA methylation on cytosine	DNMT3B
GO:0035905	0.00623517	221.861	0.00624922	1	4	ascending aorta development	HES1
GO:0035910	0.00623517	221.861	0.00624922	1	4	ascending aorta morphogenesis	HES1
GO:0045448	0.00623517	221.861	0.00624922	1	4	mitotic cell cycle, embryonic	HES1
GO:0045632	0.00623517	221.861	0.00624922	1	4	negative regulation of mechanoreceptor differentiation	HES1
GO:0060164	0.00623517	221.861	0.00624922	1	4	regulation of timing of neuron differentiation	HES1
GO:0060214	0.00623517	221.861	0.00624922	1	4	endocardium formation	SOX18
GO:0061056	0.00623517	221.861	0.00624922	1	4	sclerotome development	MEOX1
GO:0090116	0.00623517	221.861	0.00624922	1	4	C-5 methylation of cytosine	DNMT3B
GO:2000977	0.00623517	221.861	0.00624922	1	4	regulation of forebrain neuron differentiation	HES1
GO:2000981	0.00623517	221.861	0.00624922	1	4	negative regulation of inner ear receptor cell differentiation	HES1
GO:0002520	0.0063616	4.91053	1.21704	5	779	immune system development	ETV6;HES1;MEOX1;LEF1;CD248
GO:0061333	0.00638205	18.4371	0.120297	2	77	renal tubule morphogenesis	HES1;PTCH1
GO:0072028	0.00638205	18.4371	0.120297	2	77	nephron morphogenesis	HES1;PTCH1
GO:0030510	0.00654375	18.1934	0.12186	2	78	regulation of BMP signaling pathway	HES1;SOSTDC1
GO:0001942	0.00670732	17.956	0.123422	2	79	hair follicle development	SOSTDC1;SOX18
GO:0022404	0.00670732	17.956	0.123422	2	79	molting cycle process	SOSTDC1;SOX18
GO:0022405	0.00670732	17.956	0.123422	2	79	hair cycle process	SOSTDC1;SOX18
GO:0098773	0.00687275	17.7246	0.124984	2	80	skin epidermis development	SOSTDC1;SOX18
GO:0042475	0.00704003	17.4992	0.126547	2	81	odontogenesis of dentin-containing tooth	SOSTDC1;LEF1
GO:0048640	0.00704003	17.4992	0.126547	2	81	negative regulation of developmental growth	PTCH1;RTN4R
GO:0001708	0.00720916	17.2793	0.128109	2	82	cell fate specification	PTCH1;SOX18
GO:1903955	0.00720916	17.2793	0.128109	2	82	positive regulation of protein targeting to mitochondrion	HES1;RHOU
GO:0009059	0.00727007	2.88989	7.65373	14	4899	macromolecule biosynthetic process	DNMT3B;ETV6;FOXS1;HES1;MEOX1;PTCH1;ST3GAL1;ENC1;TNIP1;SOSTDC1;LEF1;SOX18;BARHL1;PRDM16
GO:0001892	0.00772756	16.6517	0.132796	2	85	embryonic placenta development	HES1;LEF1
GO:0060021	0.00772756	16.6517	0.132796	2	85	palate development	LEF1;PRDM16
GO:0016477	0.00773604	4.04872	1.8154	6	1162	cell migration	HES1;PLAT;LEF1;SOX18;BARHL1;CD248
GO:0001757	0.00778812	166.385	0.00781152	1	5	somite specification	MEOX1
GO:0002568	0.00778812	166.385	0.00781152	1	5	somatic diversification of T cell receptor genes	LEF1
GO:0002681	0.00778812	166.385	0.00781152	1	5	somatic recombination of T cell receptor gene segments	LEF1
GO:0030223	0.00778812	166.385	0.00781152	1	5	neutrophil differentiation	LEF1
GO:0032696	0.00778812	166.385	0.00781152	1	5	negative regulation of interleukin-13 production	LEF1
GO:0033153	0.00778812	166.385	0.00781152	1	5	T cell receptor V(D)J recombination	LEF1
GO:0038203	0.00778812	166.385	0.00781152	1	5	TORC2 signaling	PRR5
GO:0061009	0.00778812	166.385	0.00781152	1	5	common bile duct development	HES1
GO:0071839	0.00778812	166.385	0.00781152	1	5	apoptotic process in bone marrow	LEF1
GO:0071865	0.00778812	166.385	0.00781152	1	5	regulation of apoptotic process in bone marrow	LEF1
GO:0071866	0.00778812	166.385	0.00781152	1	5	negative regulation of apoptotic process in bone marrow	LEF1
GO:1902262	0.00778812	166.385	0.00781152	1	5	apoptotic process involved in patterning of blood vessels	LEF1
GO:0051817	0.00826237	16.0677	0.137483	2	88	modification of morphology or physiology of other organism involved in symbiotic interaction	TNIP1;LEF1
GO:0010646	0.00839498	3.03557	4.51037	10	2887	regulation of cell communication	HES1;PTCH1;TNIP1;SOSTDC1;KIF26A;LEF1;PRR5;RHOU;PRDM16;RTN4R
GO:0001656	0.00844426	15.8821	0.139045	2	89	metanephros development	HES1;PTCH1
GO:0045664	0.00860101	5.60617	0.826459	4	529	regulation of neuron differentiation	DNMT3B;HES1;ENC1;RTN4R
GO:0030901	0.00862796	15.7006	0.140607	2	90	midbrain development	HES1;BARHL1
GO:0001666	0.00864326	7.90305	0.428071	3	274	response to hypoxia	DNMT3B;PLAT;NDRG1
GO:0019219	0.00877559	2.86332	6.10392	12	3907	regulation of nucleobase-containing compound metabolic process	DNMT3B;ETV6;FOXS1;HES1;MEOX1;PTCH1;TNIP1;SOSTDC1;LEF1;SOX18;BARHL1;PRDM16
GO:0030855	0.00900015	5.5299	0.837395	4	536	epithelial cell differentiation	HES1;PTCH1;LEF1;SOX18
GO:0060993	0.00900072	15.3498	0.143732	2	92	kidney morphogenesis	HES1;PTCH1
GO:0072080	0.00900072	15.3498	0.143732	2	92	nephron tubule development	HES1;PTCH1
GO:1903214	0.00900072	15.3498	0.143732	2	92	regulation of protein targeting to mitochondrion	HES1;RHOU
GO:0048583	0.00916267	2.90319	5.33371	11	3414	regulation of response to stimulus	HES1;PLAT;PTCH1;TNIP1;SOSTDC1;KIF26A;LEF1;PRR5;RHOU;PRDM16;RTN4R
GO:0002244	0.00918978	15.1801	0.145294	2	93	hematopoietic progenitor cell differentiation	HES1;MEOX1
GO:0035282	0.00918978	15.1801	0.145294	2	93	segmentation	MEOX1;LEF1
GO:0003160	0.00933875	133.1	0.00937383	1	6	endocardium morphogenesis	SOX18
GO:0003348	0.00933875	133.1	0.00937383	1	6	cardiac endothelial cell differentiation	SOX18
GO:0009912	0.00933875	133.1	0.00937383	1	6	auditory receptor cell fate commitment	HES1
GO:0023041	0.00933875	133.1	0.00937383	1	6	neuronal signal transduction	RTN4R
GO:0032713	0.00933875	133.1	0.00937383	1	6	negative regulation of interleukin-4 production	LEF1
GO:0060120	0.00933875	133.1	0.00937383	1	6	inner ear receptor cell fate commitment	HES1
GO:0060836	0.00933875	133.1	0.00937383	1	6	lymphatic endothelial cell differentiation	SOX18
GO:0060956	0.00933875	133.1	0.00937383	1	6	endocardial cell differentiation	SOX18
GO:0061309	0.00933875	133.1	0.00937383	1	6	cardiac neural crest cell development involved in outflow tract morphogenesis	HES1
GO:0071838	0.00933875	133.1	0.00937383	1	6	cell proliferation in bone marrow	LEF1
GO:0071863	0.00933875	133.1	0.00937383	1	6	regulation of cell proliferation in bone marrow	LEF1
GO:0071864	0.00933875	133.1	0.00937383	1	6	positive regulation of cell proliferation in bone marrow	LEF1
GO:0072049	0.00933875	133.1	0.00937383	1	6	comma-shaped body morphogenesis	HES1
GO:0090336	0.00933875	133.1	0.00937383	1	6	positive regulation of brown fat cell differentiation	PRDM16
GO:1901533	0.00933875	133.1	0.00937383	1	6	negative regulation of hematopoietic progenitor cell differentiation	HES1
GO:2000973	0.00933875	133.1	0.00937383	1	6	regulation of pro-B cell differentiation	HES1
GO:0036293	0.00934859	7.67253	0.44057	3	282	response to decreased oxygen levels	DNMT3B;PLAT;NDRG1
GO:0061326	0.00938063	15.0142	0.146857	2	94	renal tubule development	HES1;PTCH1
GO:0023051	0.00951269	2.97108	4.59005	10	2938	regulation of signaling	HES1;PTCH1;TNIP1;SOSTDC1;KIF26A;LEF1;PRR5;RHOU;PRDM16;RTN4R
GO:0048638	0.00962159	7.58946	0.445257	3	285	regulation of developmental growth	FOXS1;PTCH1;RTN4R
GO:0001657	0.00996377	14.5373	0.151544	2	97	ureteric bud development	HES1;PTCH1
GO:0051101	0.00996377	14.5373	0.151544	2	97	regulation of DNA binding	HES1;LEF1
