# Supplementary material for: Identification of novel GLI1 target genes and regulatory circuits in human cancer cells
Source: Mol Oncol. 2018 Aug 30;12(10):1718–34. doi: 10.1002/1878-0261.12366 (PMC6166001; doi:10.1002/1878-0261.12366)
Supplement: Supplementary file 6 — Table S5. Differential target genes of GLI1/GLI1‐701G and P‐value among different comparisons. [file MOL2-12-1718-s006.xlsx]

## Sheet: Supplementary Table S5
Supplementary Table S5. Differential target genes of GLI1/GLI1-701G and p-value among different comparisons
UCSC ID	Gene Name	Rh36 cells			Daoy cells
		Vector vs. GLI1	Vector vs. GLI1-701G	GLI1 vs. GLI1-701G	Vector vs. GLI1	Vector vs. GLI1-701G	GLI1 vs. GLI1-701G
uc001yos.4	KIF26A				0.00822768	0.0982133	0.884271
uc003xos.2	PLAT				0.00548021	0.00489778	0.02
uc003hyt.2	LEF1				0.0544798	0.553553	0.416059
uc011baf.2	TMEM158	0.0744029	0.0301312	0.603116	0.0640058	0.0267711	0.172176
uc003ftq.2	HES1	0.066493	0.0418316	0.916449
uc002zru.3	RTN4R	0.167215	0.000949736	0.523224
uc003yuf.1	NDRG1				0.0345065	0.0736053	0.362507
uc010gee.3	DNMT3B	0.226349	0.052503	0.425543	0.0723429	0.0137849	0.977907
uc003yum.2	ST3GAL1				8.39238e-06	1.34011e-05	0.01
uc001qzz.3	ETV6	0.00156056	0.000286349	0.01
uc011dco.2	TNIP1				0.00168267	0.230102	0.725895
Bold indicates genes showing a significant difference in the corresponding comparison.
