# Supplementary material for: Identification of novel GLI1 target genes and regulatory circuits in human cancer cells
Source: Mol Oncol. 2018 Aug 30;12(10):1718–34. doi: 10.1002/1878-0261.12366 (PMC6166001; doi:10.1002/1878-0261.12366)
Supplement: Supplementary file 7 — Table S6. ChIP‐qPCR primer sequences. [file MOL2-12-1718-s007.xlsx]

## Sheet: Supplementary Table S1
Supplementary Table S6. ChIP-qPCR primer sequences
Gene	Forward primer	Reverse primer
PTCH1	5'-CGAAGCCGAGGATGCACACACT	5'-TTGGGTTTCTGCGACGCGATTG
PPAP2B-1	5'-CCAAGACTGCAACCTGGGTCTGA	5'-AGTAGCCCCGTTTCATGCGGAC
PPAP2B-2	5'-TTACAAAAACAGCTCAGGAGGTGGG	5'-GCCCCTGCTATCCGGAAGGAAA
PRDM16-1	5'-AGACAGCGCCCGTGTTCCTG	5'-CTGCAGCTTTGCACCGCCAA
PRDM16-2	5'-CGAGTGGCTCTCAGTCCTGGTCA	5'-GCGGACGCCAAAGGCGGT
